# Supplementary material for: A Comparison of mRNA Sequencing with Random Primed and 3′-Directed Libraries
Source: Sci Rep. 2017 Nov 7;7:14626. doi: 10.1038/s41598-017-14892-x (PMC5676863; doi:10.1038/s41598-017-14892-x)
Supplement: Supplementary file 2 — Supplementary Dataset S1-S9 [file 41598_2017_14892_MOESM2_ESM.xlsx]

## Sheet: Table-S1
Difference in Reference Genome Libraries
Gene	Conv Only	3'-DGE Only	Both
A1BG			X
A1BG-AS1			X
A1CF			X
A2M			X
A2M-AS1			X
A2ML1			X
A2MP1			X
A3GALT2			X
A4GALT			X
A4GNT			X
AA06			X
AAAS			X
AACS			X
AACSP1			X
AADAC			X
AADACL2			X
AADACL3			X
AADACL4			X
AADAT			X
AAED1			X
AAGAB			X
AAK1			X
AAMDC			X
AAMP			X
AANAT			X
AAR2			X
AARD			X
AARS			X
AARS2			X
AARSD1			X
AASDH			X
AASDHPPT			X
AASS			X
AATF			X
AATK			X
AATK-AS1			X
ABAT			X
ABCA1			X
ABCA10			X
ABCA11P			X
ABCA12			X
ABCA13			X
ABCA17P			X
ABCA2			X
ABCA3			X
ABCA4			X
ABCA5			X
ABCA6			X
ABCA7			X
ABCA8			X
ABCA9			X
ABCB1			X
ABCB10			X
ABCB11			X
ABCB4			X
ABCB5			X
ABCB6			X
ABCB7			X
ABCB8			X
ABCB9			X
ABCC1			X
ABCC10			X
ABCC11			X
ABCC12			X
ABCC13			X
ABCC2			X
ABCC3			X
ABCC4			X
ABCC5			X
ABCC5-AS1			X
ABCC6			X
ABCC6P1			X
ABCC6P2			X
ABCC8			X
ABCC9			X
ABCD1			X
ABCD2			X
ABCD3			X
ABCD4			X
ABCE1			X
ABCF1			X
ABCF2			X
ABCF3			X
ABCG1			X
ABCG2			X
ABCG4			X
ABCG5			X
ABCG8			X
ABHD1			X
ABHD10			X
ABHD11			X
ABHD12			X
ABHD12B			X
ABHD13			X
ABHD14A			X
ABHD14A-ACY1			X
ABHD14B			X
ABHD15			X
ABHD16A			X
ABHD16B			X
ABHD17A			X
ABHD17B			X
ABHD17C			X
ABHD2			X
ABHD3			X
ABHD4			X
ABHD5			X
ABHD6			X
ABHD8			X
ABI1			X
ABI2			X
ABI3			X
ABI3BP			X
ABL1			X
ABL2			X
ABLIM1			X
ABLIM2			X
ABLIM3			X
ABO			X
ABR			X
ABRA			X
ABRACL			X
ABT1			X
ABTB1			X
ABTB2			X
ACAA1			X
ACAA2			X
ACACA			X
ACACB			X
ACAD10			X
ACAD11			X
ACAD8			X
ACAD9			X
ACADL			X
ACADM			X
ACADS			X
ACADSB			X
ACADVL			X
ACAN			X
ACAP1			X
ACAP2			X
ACAP3			X
ACAT1			X
ACAT2			X
ACBD3			X
ACBD4			X
ACBD5			X
ACBD6			X
ACBD7			X
ACCS			X
ACCSL			X
ACD			X
ACE			X
ACE2			X
ACER1			X
ACER2			X
ACER3			X
ACHE			X
ACIN1			X
ACLY			X
ACMSD			X
ACO1			X
ACO2			X
ACOT1			X
ACOT11			X
ACOT12			X
ACOT13			X
ACOT2			X
ACOT4			X
ACOT6			X
ACOT7			X
ACOT8			X
ACOT9			X
ACOX1			X
ACOX2			X
ACOX3			X
ACOXL			X
ACP1			X
ACP2			X
ACP5			X
ACP6			X
ACPP			X
ACPT			X
ACR			X
ACRBP			X
ACRC			X
ACRV1			X
ACSBG1			X
ACSBG2			X
ACSF2			X
ACSF3			X
ACSL1			X
ACSL3			X
ACSL4			X
ACSL5			X
ACSL6			X
ACSM1			X
ACSM2A			X
ACSM2B			X
ACSM3			X
ACSM4			X
ACSM5			X
ACSS1			X
ACSS2			X
ACSS3			X
ACTA1			X
ACTA2			X
ACTB			X
ACTBL2			X
ACTC1			X
ACTG1			X
ACTG1P4			X
ACTG2			X
ACTL10			X
ACTL6A			X
ACTL6B			X
ACTL7A			X
ACTL7B			X
ACTL8			X
ACTL9			X
ACTN1			X
ACTN1-AS1			X
ACTN2			X
ACTN3			X
ACTN4			X
ACTR10			X
ACTR1A			X
ACTR1B			X
ACTR2			X
ACTR3			X
ACTR3B			X
ACTR3BP2			X
ACTR3BP5			X
ACTR3C			X
ACTR5			X
ACTR6			X
ACTR8			X
ACTRT1			X
ACTRT2			X
ACTRT3			X
ACVR1			X
ACVR1B			X
ACVR1C			X
ACVR2A			X
ACVR2B			X
ACVR2B-AS1			X
ACVRL1			X
ACY1			X
ACY3			X
ACYP1			X
ACYP2			X
ADA			X
ADAD1			X
ADAD2			X
ADAL			X
ADAM10			X
ADAM11			X
ADAM12			X
ADAM15			X
ADAM17			X
ADAM18			X
ADAM19			X
ADAM1A			X
ADAM2			X
ADAM20			X
ADAM20P1			X
ADAM21			X
ADAM21P1			X
ADAM22			X
ADAM23			X
ADAM28			X
ADAM29			X
ADAM30			X
ADAM32			X
ADAM33			X
ADAM3A			X
ADAM5			X
ADAM6			X
ADAM7			X
ADAM8			X
ADAM9			X
ADAMDEC1			X
ADAMTS1			X
ADAMTS10			X
ADAMTS12			X
ADAMTS13			X
ADAMTS14			X
ADAMTS15			X
ADAMTS16			X
ADAMTS17			X
ADAMTS18			X
ADAMTS19			X
ADAMTS2			X
ADAMTS20			X
ADAMTS3			X
ADAMTS4			X
ADAMTS5			X
ADAMTS6			X
ADAMTS7			X
ADAMTS8			X
ADAMTS9			X
ADAMTS9-AS2			X
ADAMTSL1			X
ADAMTSL2			X
ADAMTSL3			X
ADAMTSL4			X
ADAMTSL5			X
ADAP1			X
ADAP2			X
ADAR			X
ADARB1			X
ADARB2			X
ADARB2-AS1			X
ADAT1			X
ADAT2			X
ADAT3			X
ADCK1			X
ADCK2			X
ADCK3			X
ADCK4			X
ADCK5			X
ADCY1			X
ADCY10			X
ADCY10P1			X
ADCY2			X
ADCY3			X
ADCY4			X
ADCY5			X
ADCY6			X
ADCY7			X
ADCY8			X
ADCY9			X
ADCYAP1			X
ADCYAP1R1			X
ADD1			X
ADD2			X
ADD3			X
ADD3-AS1			X
ADGB			X
ADH1A			X
ADH1B			X
ADH1C			X
ADH4			X
ADH5			X
ADH6			X
ADH7			X
ADHFE1			X
ADI1			X
ADIG			X
ADIPOQ			X
ADIPOQ-AS1			X
ADIPOR1			X
ADIPOR2			X
ADIRF			X
ADK			X
ADM			X
ADM2			X
ADM5			X
ADNP			X
ADNP2			X
ADO			X
ADORA1			X
ADORA2A			X
ADORA2A-AS1			X
ADORA2B			X
ADORA3			X
ADPGK			X
ADPGK-AS1			X
ADPRH			X
ADPRHL1			X
ADPRHL2			X
ADPRM			X
ADRA1A			X
ADRA1B			X
ADRA1D			X
ADRA2A			X
ADRA2B			X
ADRA2C			X
ADRB1			X
ADRB2			X
ADRB3			X
ADRM1			X
ADSL			X
ADSS			X
ADSSL1			X
ADTRP			X
AEBP1			X
AEBP2			X
AEN			X
AES			X
AFAP1			X
AFAP1-AS1			X
AFAP1L1			X
AFAP1L2			X
AFF1			X
AFF2			X
AFF3			X
AFF4			X
AFG3L1P			X
AFG3L2			X
AFM			X
AFMID			X
AFP			X
AFTPH			X
AGA			X
AGAP1			X
AGAP11			X
AGAP2			X
AGAP2-AS1			X
AGAP3			X
AGAP4			X
AGAP5			X
AGAP6			X
AGAP9			X
AGBL1			X
AGBL1-AS1			X
AGBL2			X
AGBL3			X
AGBL4			X
AGBL5			X
AGER			X
AGFG1			X
AGFG2			X
AGGF1			X
AGK			X
AGL			X
AGMAT			X
AGMO			X
AGO1			X
AGO2			X
AGO3			X
AGO4			X
AGPAT1			X
AGPAT2			X
AGPAT3			X
AGPAT4			X
AGPAT4-IT1			X
AGPAT5			X
AGPS			X
AGR2			X
AGR3			X
AGRN			X
AGRP			X
AGT			X
AGTPBP1			X
AGTR1			X
AGTR2			X
AGTRAP			X
AGXT			X
AGXT2			X
AHCTF1			X
AHCTF1P1			X
AHCY			X
AHCYL1			X
AHCYL2			X
AHDC1			X
AHI1			X
AHNAK			X
AHNAK2			X
AHR			X
AHRR			X
AHSA1			X
AHSA2			X
AHSG			X
AHSP			X
AICDA			X
AIDA			X
AIF1			X
AIF1L			X
AIFM1			X
AIFM2			X
AIFM3			X
AIG1			X
AIM1			X
AIM1L			X
AIM2			X
AIMP1			X
AIMP2			X
AIP			X
AIPL1			X
AIRE			X
AIRN			X
AJAP1			X
AJUBA			X
AK1			X
AK2			X
AK3			X
AK4			X
AK5			X
AK7			X
AK8			X
AK9			X
AKAP1			X
AKAP10			X
AKAP11			X
AKAP12			X
AKAP13			X
AKAP14			X
AKAP17A			X
AKAP2			X
AKAP3			X
AKAP4			X
AKAP5			X
AKAP6			X
AKAP7			X
AKAP8			X
AKAP8L			X
AKAP9			X
AKIP1			X
AKIRIN1			X
AKIRIN2			X
AKNA			X
AKNAD1			X
AKR1A1			X
AKR1B1			X
AKR1B10			X
AKR1B15			X
AKR1C1			X
AKR1C2			X
AKR1C3			X
AKR1C4			X
AKR1C6P			X
AKR1D1			X
AKR1E2			X
AKR7A2			X
AKR7A2P1			X
AKR7A3			X
AKR7L			X
AKT1			X
AKT1S1			X
AKT2			X
AKT3			X
AKTIP			X
ALAD			X
ALAS1			X
ALAS2			X
ALB			X
ALCAM			X
ALDH16A1			X
ALDH18A1			X
ALDH1A1			X
ALDH1A2			X
ALDH1A3			X
ALDH1B1			X
ALDH1L1			X
ALDH1L1-AS1			X
ALDH1L1-AS2			X
ALDH1L2			X
ALDH2			X
ALDH3A1			X
ALDH3A2			X
ALDH3B1			X
ALDH3B2			X
ALDH4A1			X
ALDH5A1			X
ALDH6A1			X
ALDH7A1			X
ALDH8A1			X
ALDH9A1			X
ALDOA			X
ALDOB			X
ALDOC			X
ALG1			X
ALG10			X
ALG10B			X
ALG11			X
ALG12			X
ALG13			X
ALG14			X
ALG1L			X
ALG1L2			X
ALG1L9P			X
ALG2			X
ALG3			X
ALG5			X
ALG6			X
ALG8			X
ALG9			X
ALK			X
ALKBH1			X
ALKBH2			X
ALKBH3			X
ALKBH3-AS1			X
ALKBH4			X
ALKBH5			X
ALKBH6			X
ALKBH7			X
ALKBH8			X
ALLC			X
ALMS1			X
ALOX12			X
ALOX12B			X
ALOX12P2			X
ALOX15			X
ALOX15B			X
ALOX15P1			X
ALOX5			X
ALOX5AP			X
ALOXE3			X
ALPI			X
ALPK1			X
ALPK2			X
ALPK3			X
ALPL			X
ALPP			X
ALPPL2			X
ALS2			X
ALS2CL			X
ALS2CR11			X
ALS2CR12			X
ALX1			X
ALX3			X
ALX4			X
ALYREF			X
AMACR			X
AMBN			X
AMBP			X
AMBRA1			X
AMD1			X
AMDHD1			X
AMDHD2			X
AMELX			X
AMELY			X
AMER1			X
AMER2			X
AMER3			X
AMFR			X
AMH			X
AMHR2			X
AMIGO1			X
AMIGO2			X
AMIGO3			X
AMMECR1			X
AMMECR1L			X
AMN			X
AMN1			X
AMOT			X
AMOTL1			X
AMOTL2			X
AMPD1			X
AMPD2			X
AMPD3			X
AMPH			X
AMT			X
AMTN			X
AMY1A			X
AMY1B			X
AMY1C			X
AMY2A			X
AMY2B			X
AMZ1			X
AMZ2			X
AMZ2P1			X
ANAPC1			X
ANAPC10			X
ANAPC11			X
ANAPC13			X
ANAPC15			X
ANAPC16			X
ANAPC1P1			X
ANAPC2			X
ANAPC4			X
ANAPC5			X
ANAPC7			X
ANG			X
ANGEL1			X
ANGEL2			X
ANGPT1			X
ANGPT2			X
ANGPT4			X
ANGPTL1			X
ANGPTL2			X
ANGPTL3			X
ANGPTL4			X
ANGPTL5			X
ANGPTL6			X
ANGPTL7			X
ANHX			X
ANK1			X
ANK2			X
ANK3			X
ANKAR			X
ANKDD1A			X
ANKDD1B			X
ANKEF1			X
ANKFN1			X
ANKFY1			X
ANKH			X
ANKHD1			X
ANKHD1-EIF4EBP3			X
ANKIB1			X
ANKK1			X
ANKLE1			X
ANKLE2			X
ANKMY1			X
ANKMY2			X
ANKRA2			X
ANKRD1			X
ANKRD10			X
ANKRD11			X
ANKRD12			X
ANKRD13A			X
ANKRD13B			X
ANKRD13C			X
ANKRD13D			X
ANKRD16			X
ANKRD17			X
ANKRD18A			X
ANKRD18B			X
ANKRD18DP			X
ANKRD19P			X
ANKRD2			X
ANKRD20A1			X
ANKRD20A11P			X
ANKRD20A12P			X
ANKRD20A19P			X
ANKRD20A2			X
ANKRD20A3			X
ANKRD20A4			X
ANKRD20A5P			X
ANKRD20A8P			X
ANKRD20A9P			X
ANKRD22			X
ANKRD23			X
ANKRD24			X
ANKRD26			X
ANKRD26P1			X
ANKRD26P3			X
ANKRD27			X
ANKRD28			X
ANKRD29			X
ANKRD30A			X
ANKRD30B			X
ANKRD30BL			X
ANKRD30BP2			X
ANKRD30BP3			X
ANKRD31			X
ANKRD33			X
ANKRD33B			X
ANKRD34A			X
ANKRD34B			X
ANKRD34C			X
ANKRD35			X
ANKRD36			X
ANKRD36B			X
ANKRD36BP1			X
ANKRD36BP2			X
ANKRD37			X
ANKRD39			X
ANKRD40			X
ANKRD42			X
ANKRD44			X
ANKRD45			X
ANKRD46			X
ANKRD49			X
ANKRD50			X
ANKRD52			X
ANKRD53			X
ANKRD54			X
ANKRD55			X
ANKRD6			X
ANKRD61			X
ANKRD62			X
ANKRD62P1-PARP4P3			X
ANKRD63			X
ANKRD65			X
ANKRD66			X
ANKRD7			X
ANKRD9			X
ANKS1A			X
ANKS1B			X
ANKS3			X
ANKS4B			X
ANKS6			X
ANKUB1			X
ANKZF1			X
ANLN			X
ANO1			X
ANO10			X
ANO2			X
ANO3			X
ANO4			X
ANO5			X
ANO6			X
ANO7			X
ANO8			X
ANO9			X
ANP32A			X
ANP32A-IT1			X
ANP32AP1			X
ANP32B			X
ANP32C			X
ANP32D			X
ANP32E			X
ANPEP			X
ANTXR1			X
ANTXR2			X
ANXA1			X
ANXA10			X
ANXA11			X
ANXA13			X
ANXA2			X
ANXA2P1			X
ANXA2P2			X
ANXA2P3			X
ANXA2R			X
ANXA3			X
ANXA4			X
ANXA5			X
ANXA6			X
ANXA7			X
ANXA8			X
ANXA8L1			X
ANXA9			X
AOAH			X
AOAH-IT1			X
AOC1			X
AOC2			X
AOC3			X
AOC4P			X
AOX1			X
AP1AR			X
AP1B1			X
AP1B1P1			X
AP1G1			X
AP1G2			X
AP1M1			X
AP1M2			X
AP1S1			X
AP1S2			X
AP1S3			X
AP2A1			X
AP2A2			X
AP2B1			X
AP2M1			X
AP2S1			X
AP3B1			X
AP3B2			X
AP3D1			X
AP3M1			X
AP3M2			X
AP3S1			X
AP3S2			X
AP4B1			X
AP4B1-AS1			X
AP4E1			X
AP4M1			X
AP4S1			X
AP5B1			X
AP5M1			X
AP5S1			X
AP5Z1			X
APAF1			X
APBA1			X
APBA2			X
APBA3			X
APBB1			X
APBB1IP			X
APBB2			X
APBB3			X
APC			X
APC2			X
APCDD1			X
APCDD1L			X
APCDD1L-AS1			X
APCS			X
APEH			X
APEX1			X
APEX2			X
APH1A			X
APH1B			X
API5			X
APIP			X
APITD1			X
APITD1-CORT			X
APLF			X
APLN			X
APLNR			X
APLP1			X
APLP2			X
APMAP			X
APOA1			X
APOA2			X
APOA4			X
APOA5			X
APOB			X
APOBEC1			X
APOBEC2			X
APOBEC3A			X
APOBEC3A_B			X
APOBEC3B			X
APOBEC3C			X
APOBEC3D			X
APOBEC3F			X
APOBEC3G			X
APOBEC3H			X
APOBEC4			X
APOBR			X
APOC1			X
APOC1P1			X
APOC2			X
APOC3			X
APOC4			X
APOC4-APOC2			X
APOD			X
APOE			X
APOF			X
APOH			X
APOL1			X
APOL2			X
APOL3			X
APOL4			X
APOL5			X
APOL6			X
APOLD1			X
APOM			X
APOO			X
APOOL			X
APOOP5			X
APOPT1			X
APP			X
APPBP2			X
APPL1			X
APPL2			X
APRT			X
APTX			X
AQP1			X
AQP10			X
AQP11			X
AQP12A			X
AQP12B			X
AQP2			X
AQP3			X
AQP4			X
AQP4-AS1			X
AQP5			X
AQP6			X
AQP7			X
AQP7P1			X
AQP7P3			X
AQP8			X
AQP9			X
AQR			X
AR			X
ARAF			X
ARAP1			X
ARAP2			X
ARAP3			X
ARC			X
ARCN1			X
AREG			X
AREL1			X
ARF1			X
ARF3			X
ARF4			X
ARF5			X
ARF6			X
ARFGAP1			X
ARFGAP2			X
ARFGAP3			X
ARFGEF1			X
ARFGEF2			X
ARFIP1			X
ARFIP2			X
ARFRP1			X
ARG1			X
ARG2			X
ARGFX			X
ARGFXP2			X
ARGLU1			X
ARHGAP1			X
ARHGAP10			X
ARHGAP11A			X
ARHGAP11B			X
ARHGAP12			X
ARHGAP15			X
ARHGAP17			X
ARHGAP18			X
ARHGAP19			X
ARHGAP19-SLIT1			X
ARHGAP20			X
ARHGAP21			X
ARHGAP22			X
ARHGAP23			X
ARHGAP24			X
ARHGAP25			X
ARHGAP26			X
ARHGAP26-AS1			X
ARHGAP27			X
ARHGAP28			X
ARHGAP29			X
ARHGAP30			X
ARHGAP31			X
ARHGAP32			X
ARHGAP33			X
ARHGAP35			X
ARHGAP36			X
ARHGAP39			X
ARHGAP4			X
ARHGAP40			X
ARHGAP42			X
ARHGAP44			X
ARHGAP5			X
ARHGAP5-AS1			X
ARHGAP6			X
ARHGAP8			X
ARHGAP9			X
ARHGDIA			X
ARHGDIB			X
ARHGDIG			X
ARHGEF1			X
ARHGEF10			X
ARHGEF10L			X
ARHGEF11			X
ARHGEF12			X
ARHGEF15			X
ARHGEF16			X
ARHGEF17			X
ARHGEF18			X
ARHGEF19			X
ARHGEF2			X
ARHGEF25			X
ARHGEF26			X
ARHGEF26-AS1			X
ARHGEF28			X
ARHGEF3			X
ARHGEF3-AS1			X
ARHGEF33			X
ARHGEF34P			X
ARHGEF35			X
ARHGEF37			X
ARHGEF38			X
ARHGEF38-IT1			X
ARHGEF39			X
ARHGEF4			X
ARHGEF40			X
ARHGEF5			X
ARHGEF6			X
ARHGEF7			X
ARHGEF9			X
ARID1A			X
ARID1B			X
ARID2			X
ARID3A			X
ARID3B			X
ARID3C			X
ARID4A			X
ARID4B			X
ARID5A			X
ARID5B			X
ARIH1			X
ARIH2			X
ARIH2OS			X
ARL1			X
ARL10			X
ARL11			X
ARL13A			X
ARL13B			X
ARL14			X
ARL14EP			X
ARL14EPL			X
ARL15			X
ARL16			X
ARL17A			X
ARL17B			X
ARL2			X
ARL2-SNX15			X
ARL2BP			X
ARL3			X
ARL4A			X
ARL4C			X
ARL4D			X
ARL5A			X
ARL5B			X
ARL5C			X
ARL6			X
ARL6IP1			X
ARL6IP4			X
ARL6IP5			X
ARL6IP6			X
ARL8A			X
ARL8B			X
ARL9			X
ARMC1			X
ARMC10			X
ARMC12			X
ARMC2			X
ARMC3			X
ARMC4			X
ARMC5			X
ARMC6			X
ARMC7			X
ARMC8			X
ARMC9			X
ARMCX1			X
ARMCX2			X
ARMCX3			X
ARMCX4			X
ARMCX5			X
ARMCX5-GPRASP2			X
ARMCX6			X
ARMS2			X
ARNT			X
ARNT2			X
ARNTL			X
ARNTL2			X
ARPC1A			X
ARPC1B			X
ARPC2			X
ARPC3			X
ARPC4			X
ARPC4-TTLL3			X
ARPC5			X
ARPC5L			X
ARPP19			X
ARPP21			X
ARR3			X
ARRB1			X
ARRB2			X
ARRDC1			X
ARRDC2			X
ARRDC3			X
ARRDC3-AS1			X
ARRDC4			X
ARRDC5			X
ARSA			X
ARSB			X
ARSD			X
ARSE			X
ARSF			X
ARSG			X
ARSH			X
ARSI			X
ARSJ			X
ARSK			X
ART1			X
ART3			X
ART4			X
ART5			X
ARTN			X
ARV1			X
ARVCF			X
ARX			X
AS3MT			X
ASAH1			X
ASAH2			X
ASAH2B			X
ASAP1			X
ASAP1-IT1			X
ASAP2			X
ASAP3			X
ASB1			X
ASB10			X
ASB11			X
ASB12			X
ASB13			X
ASB14			X
ASB15			X
ASB16			X
ASB16-AS1			X
ASB17			X
ASB18			X
ASB2			X
ASB3			X
ASB4			X
ASB5			X
ASB6			X
ASB7			X
ASB8			X
ASB9			X
ASB9P1			X
ASCC1			X
ASCC2			X
ASCC3			X
ASCL1			X
ASCL2			X
ASCL3			X
ASCL4			X
ASCL5			X
ASF1A			X
ASF1B			X
ASGR1			X
ASGR2			X
ASH1L			X
ASH1L-AS1			X
ASH2L			X
ASIC1			X
ASIC2			X
ASIC3			X
ASIC4			X
ASIC5			X
ASIP			X
ASL			X
ASMT			X
ASMTL			X
ASMTL-AS1			X
ASNA1			X
ASNS			X
ASNSD1			X
ASPA			X
ASPDH			X
ASPG			X
ASPH			X
ASPHD1			X
ASPHD2			X
ASPM			X
ASPN			X
ASPRV1			X
ASPSCR1			X
ASRGL1			X
ASS1			X
ASTE1			X
ASTL			X
ASTN1			X
ASTN2			X
ASUN			X
ASXL1			X
ASXL2			X
ASXL3			X
ASZ1			X
ATAD1			X
ATAD2			X
ATAD2B			X
ATAD3A			X
ATAD3B			X
ATAD3C			X
ATAD5			X
ATAT1			X
ATCAY			X
ATE1			X
ATF1			X
ATF2			X
ATF3			X
ATF4			X
ATF5			X
ATF6			X
ATF6B			X
ATF7			X
ATF7IP			X
ATF7IP2			X
ATG10			X
ATG12			X
ATG13			X
ATG14			X
ATG16L1			X
ATG16L2			X
ATG2A			X
ATG2B			X
ATG3			X
ATG4A			X
ATG4B			X
ATG4C			X
ATG4D			X
ATG5			X
ATG7			X
ATG9A			X
ATG9B			X
ATIC			X
ATL1			X
ATL2			X
ATL3			X
ATM			X
ATMIN			X
ATN1			X
ATOH1			X
ATOH7			X
ATOH8			X
ATOX1			X
ATP10A			X
ATP10B			X
ATP10D			X
ATP11A			X
ATP11B			X
ATP11C			X
ATP12A			X
ATP13A1			X
ATP13A2			X
ATP13A3			X
ATP13A4			X
ATP13A5			X
ATP1A1			X
ATP1A2			X
ATP1A3			X
ATP1A4			X
ATP1B1			X
ATP1B2			X
ATP1B3			X
ATP1B4			X
ATP2A1			X
ATP2A2			X
ATP2A3			X
ATP2B1			X
ATP2B2			X
ATP2B3			X
ATP2B4			X
ATP2C1			X
ATP2C2			X
ATP4A			X
ATP4B			X
ATP5A1			X
ATP5B			X
ATP5C1			X
ATP5D			X
ATP5E			X
ATP5EP2			X
ATP5F1			X
ATP5G1			X
ATP5G2			X
ATP5G3			X
ATP5H			X
ATP5I			X
ATP5J			X
ATP5J2			X
ATP5J2-PTCD1			X
ATP5L			X
ATP5L2			X
ATP5O			X
ATP5S			X
ATP5SL			X
ATP6AP1			X
ATP6AP1L			X
ATP6AP2			X
ATP6V0A1			X
ATP6V0A2			X
ATP6V0A4			X
ATP6V0B			X
ATP6V0C			X
ATP6V0CP3			X
ATP6V0D1			X
ATP6V0D2			X
ATP6V0E1			X
ATP6V0E2			X
ATP6V0E2-AS1			X
ATP6V1A			X
ATP6V1B1			X
ATP6V1B2			X
ATP6V1C1			X
ATP6V1C2			X
ATP6V1D			X
ATP6V1E1			X
ATP6V1E2			X
ATP6V1F			X
ATP6V1G1			X
ATP6V1G2			X
ATP6V1G2-DDX39B			X
ATP6V1G3			X
ATP6V1H			X
ATP7A			X
ATP7B			X
ATP8A1			X
ATP8A2			X
ATP8B1			X
ATP8B2			X
ATP8B3			X
ATP8B4			X
ATP8B5P			X
ATP9A			X
ATP9B			X
ATPAF1			X
ATPAF2			X
ATPIF1			X
ATR			X
ATRAID			X
ATRIP			X
ATRN			X
ATRNL1			X
ATRX			X
ATXN1			X
ATXN10			X
ATXN1L			X
ATXN2			X
ATXN2L			X
ATXN3			X
ATXN3L			X
ATXN7			X
ATXN7L1			X
ATXN7L2			X
ATXN7L3			X
ATXN7L3B			X
ATXN8OS			X
AUH			X
AUNIP			X
AUP1			X
AURKA			X
AURKAIP1			X
AURKAPS1			X
AURKB			X
AURKC			X
AUTS2			X
AVEN			X
AVIL			X
AVL9			X
AVP			X
AVPI1			X
AVPR1A			X
AVPR1B			X
AVPR2			X
AWAT1			X
AWAT2			X
AXDND1			X
AXIN1			X
AXIN2			X
AXL			X
AZGP1			X
AZGP1P1			X
AZI2			X
AZIN1			X
AZU1			X
B2M			X
B3GALNT1			X
B3GALNT2			X
B3GALT1			X
B3GALT2			X
B3GALT4			X
B3GALT5			X
B3GALT6			X
B3GAT1			X
B3GAT2			X
B3GAT3			X
B3GNT2			X
B3GNT3			X
B3GNT4			X
B3GNT5			X
B3GNT6			X
B3GNT7			X
B3GNT8			X
B3GNT9			X
B3GNTL1			X
B4GALNT1			X
B4GALNT2			X
B4GALNT3			X
B4GALNT4			X
B4GALT1			X
B4GALT2			X
B4GALT3			X
B4GALT4			X
B4GALT5			X
B4GALT6			X
B4GALT7			X
B9D1			X
B9D2			X
BAALC			X
BAAT			X
BABAM1			X
BACE1			X
BACE1-AS			X
BACE2			X
BACH1			X
BACH2			X
BAD			X
BAG1			X
BAG2			X
BAG3			X
BAG4			X
BAG5			X
BAG6			X
BAGE			X
BAGE2			X
BAGE3			X
BAGE4			X
BAGE5			X
BAHCC1			X
BAHD1			X
BAIAP2			X
BAIAP2-AS1			X
BAIAP2L1			X
BAIAP2L2			X
BAIAP3			X
BAK1			X
BAMBI			X
BANCR			X
BANF1			X
BANF2			X
BANK1			X
BANP			X
BAP1			X
BARD1			X
BARHL1			X
BARHL2			X
BARX1			X
BARX2			X
BASP1			X
BASP1P1			X
BATF			X
BATF2			X
BATF3			X
BAX			X
BAZ1A			X
BAZ1B			X
BAZ2A			X
BAZ2B			X
BBC3			X
BBIP1			X
BBOX1			X
BBS1			X
BBS10			X
BBS12			X
BBS2			X
BBS4			X
BBS5			X
BBS7			X
BBS9			X
BBX			X
BCAM			X
BCAN			X
BCAP29			X
BCAP31			X
BCAR1			X
BCAR3			X
BCAR4			X
BCAS1			X
BCAS2			X
BCAS3			X
BCAS4			X
BCAT1			X
BCAT2			X
BCCIP			X
BCDIN3D			X
BCDIN3D-AS1			X
BCHE			X
BCKDHA			X
BCKDHB			X
BCKDK			X
BCL10			X
BCL11A			X
BCL11B			X
BCL2			X
BCL2A1			X
BCL2L1			X
BCL2L10			X
BCL2L11			X
BCL2L12			X
BCL2L13			X
BCL2L14			X
BCL2L15			X
BCL2L2			X
BCL2L2-PABPN1			X
BCL3			X
BCL6			X
BCL6B			X
BCL7A			X
BCL7B			X
BCL7C			X
BCL9			X
BCL9L			X
BCLAF1			X
BCO2			X
BCOR			X
BCORL1			X
BCORP1			X
BCR			X
BCRP2			X
BCRP3			X
BCS1L			X
BCYRN1			X
BDH1			X
BDH2			X
BDKRB1			X
BDKRB2			X
BDNF			X
BDNF-AS			X
BDP1			X
BEAN1			X
BECN1			X
BEGAIN			X
BEND2			X
BEND3			X
BEND3P3			X
BEND4			X
BEND5			X
BEND6			X
BEND7			X
BEST1			X
BEST2			X
BEST3			X
BEST4			X
BET1			X
BET1L			X
BEX1			X
BEX2			X
BEX4			X
BEX5			X
BFAR			X
BFSP1			X
BFSP2			X
BGLAP			X
BGN			X
BHLHA15			X
BHLHA9			X
BHLHB9			X
BHLHE22			X
BHLHE23			X
BHLHE40			X
BHLHE40-AS1			X
BHLHE41			X
BHMT			X
BHMT2			X
BICC1			X
BICD1			X
BICD2			X
BID			X
BIK			X
BIN1			X
BIN2			X
BIN3			X
BIN3-IT1			X
BIRC2			X
BIRC3			X
BIRC5			X
BIRC6			X
BIRC7			X
BIRC8			X
BIVM			X
BIVM-ERCC5			X
BLACAT1			X
BLACE			X
BLCAP			X
BLID			X
BLK			X
BLM			X
BLMH			X
BLNK			X
BLOC1S1			X
BLOC1S1-RDH5			X
BLOC1S2			X
BLOC1S3			X
BLOC1S4			X
BLOC1S5			X
BLOC1S5-TXNDC5			X
BLOC1S6			X
BLVRA			X
BLVRB			X
BLZF1			X
BMF			X
BMI1			X
BMP1			X
BMP10			X
BMP15			X
BMP2			X
BMP2K			X
BMP3			X
BMP4			X
BMP5			X
BMP6			X
BMP7			X
BMP8A			X
BMP8B			X
BMPER			X
BMPR1A			X
BMPR1B			X
BMPR2			X
BMS1			X
BMS1P4			X
BMS1P5			X
BMS1P6			X
BMX			X
BNC1			X
BNC2			X
BNIP1			X
BNIP2			X
BNIP3			X
BNIP3L			X
BNIPL			X
BOC			X
BOD1			X
BOD1L1			X
BOD1L2			X
BOK			X
BOK-AS1			X
BOLA1			X
BOLA2			X
BOLA2B			X
BOLA3			X
BOLA3-AS1			X
BOLL			X
BOP1			X
BORA			X
BPESC1			X
BPGM			X
BPHL			X
BPI			X
BPIFA1			X
BPIFA2			X
BPIFA3			X
BPIFA4P			X
BPIFB1			X
BPIFB2			X
BPIFB3			X
BPIFB4			X
BPIFB6			X
BPIFC			X
BPNT1			X
BPTF			X
BPY2			X
BPY2B			X
BPY2C			X
BRAF			X
BRAP			X
BRAT1			X
BRCA1			X
BRCA2			X
BRCC3			X
BRD1			X
BRD2			X
BRD3			X
BRD4			X
BRD7			X
BRD7P3			X
BRD8			X
BRD9			X
BRDT			X
BRE			X
BRE-AS1			X
BREA2			X
BRF1			X
BRF2			X
BRI3			X
BRI3BP			X
BRICD5			X
BRIP1			X
BRIX1			X
BRK1			X
BRMS1			X
BRMS1L			X
BROX			X
BRPF1			X
BRPF3			X
BRS3			X
BRSK1			X
BRSK2			X
BRWD1			X
BRWD1-AS1			X
BRWD1-IT2			X
BRWD3			X
BSCL2			X
BSDC1			X
BSG			X
BSN			X
BSN-AS2			X
BSND			X
BSPH1			X
BSPRY			X
BST1			X
BST2			X
BSX			X
BTAF1			X
BTBD1			X
BTBD10			X
BTBD11			X
BTBD16			X
BTBD17			X
BTBD18			X
BTBD19			X
BTBD2			X
BTBD3			X
BTBD6			X
BTBD7			X
BTBD8			X
BTBD9			X
BTC			X
BTD			X
BTF3			X
BTF3L4			X
BTF3P11			X
BTG1			X
BTG2			X
BTG3			X
BTG4			X
BTK			X
BTLA			X
BTN1A1			X
BTN2A1			X
BTN2A2			X
BTN2A3P			X
BTN3A1			X
BTN3A2			X
BTN3A3			X
BTNL2			X
BTNL3			X
BTNL8			X
BTNL9			X
BTRC			X
BUB1			X
BUB1B			X
BUB3			X
BUD13			X
BUD31			X
BVES			X
BVES-AS1			X
BYSL			X
BZW1			X
BZW2			X
C10orf10			X
C10orf105			X
C10orf107			X
C10orf11			X
C10orf111			X
C10orf113			X
C10orf12			X
C10orf120			X
C10orf126			X
C10orf128			X
C10orf131			X
C10orf2			X
C10orf25			X
C10orf35			X
C10orf53			X
C10orf54			X
C10orf55			X
C10orf62			X
C10orf67			X
C10orf71			X
C10orf76			X
C10orf82			X
C10orf88			X
C10orf90			X
C10orf91			X
C10orf95			X
C10orf99			X
C11orf1			X
C11orf16			X
C11orf21			X
C11orf24			X
C11orf31			X
C11orf40			X
C11orf42			X
C11orf44			X
C11orf45			X
C11orf49			X
C11orf52			X
C11orf53			X
C11orf54			X
C11orf57			X
C11orf58			X
C11orf63			X
C11orf65			X
C11orf68			X
C11orf70			X
C11orf71			X
C11orf74			X
C11orf80			X
C11orf84			X
C11orf86			X
C11orf87			X
C11orf88			X
C11orf91			X
C11orf94			X
C11orf95			X
C11orf96			X
C12orf10			X
C12orf29			X
C12orf4			X
C12orf40			X
C12orf42			X
C12orf43			X
C12orf45			X
C12orf49			X
C12orf50			X
C12orf54			X
C12orf56			X
C12orf57			X
C12orf60			X
C12orf65			X
C12orf66			X
C12orf71			X
C12orf73			X
C12orf74			X
C12orf75			X
C12orf76			X
C12orf77			X
C12orf80			X
C14orf1			X
C14orf105			X
C14orf119			X
C14orf132			X
C14orf142			X
C14orf159			X
C14orf166			X
C14orf169			X
C14orf177			X
C14orf178			X
C14orf180			X
C14orf2			X
C14orf28			X
C14orf37			X
C14orf39			X
C14orf79			X
C14orf80			X
C14orf93			X
C15orf32			X
C15orf38-AP3S2			X
C15orf39			X
C15orf40			X
C15orf41			X
C15orf48			X
C15orf52			X
C15orf53			X
C15orf54			X
C15orf56			X
C15orf57			X
C15orf59			X
C15orf61			X
C15orf62			X
C15orf65			X
C16orf45			X
C16orf46			X
C16orf47			X
C16orf52			X
C16orf54			X
C16orf58			X
C16orf59			X
C16orf62			X
C16orf70			X
C16orf71			X
C16orf72			X
C16orf74			X
C16orf78			X
C16orf82			X
C16orf86			X
C16orf87			X
C16orf89			X
C16orf90			X
C16orf91			X
C16orf92			X
C16orf95			X
C16orf96			X
C16orf97			X
C17orf100			X
C17orf102			X
C17orf105			X
C17orf107			X
C17orf112			X
C17orf47			X
C17orf49			X
C17orf50			X
C17orf51			X
C17orf53			X
C17orf58			X
C17orf62			X
C17orf64			X
C17orf67			X
C17orf74			X
C17orf75			X
C17orf77			X
C17orf78			X
C17orf80			X
C17orf82			X
C17orf89			X
C17orf96			X
C17orf97			X
C17orf98			X
C17orf99			X
C18orf21			X
C18orf25			X
C18orf32			X
C18orf54			X
C18orf61			X
C18orf63			X
C18orf8			X
C19orf12			X
C19orf18			X
C19orf24			X
C19orf25			X
C19orf33			X
C19orf35			X
C19orf38			X
C19orf43			X
C19orf44			X
C19orf45			X
C19orf47			X
C19orf48			X
C19orf52			X
C19orf53			X
C19orf54			X
C19orf57			X
C19orf60			X
C19orf66			X
C19orf67			X
C19orf70			X
C19orf71			X
C19orf73			X
C19orf81			X
C1D			X
C1GALT1			X
C1GALT1C1			X
C1orf100			X
C1orf101			X
C1orf105			X
C1orf106			X
C1orf109			X
C1orf111			X
C1orf112			X
C1orf115			X
C1orf116			X
C1orf122			X
C1orf123			X
C1orf127			X
C1orf131			X
[truncated: 26,167 more rows]

## Sheet: Table-S2
Genes with Less Than 10% Uniquely Aligned Read Counts in 3'-DGE
Gene Name
AARSD1
ABCC9
ABHD14A-ACY1
ACAD11
ACOT1
ACTA1
ACY1
AGAP2
AGAP4
AGAP5
AGAP6
AGAP9
AGBL5
AHCTF1P1
AIMP2
AKAP2
AKR1B15
AKR1C2
AKR1C4
AKR7L
AMOTL2
AMY1A
AMY1B
AMY1C
ANKHD1-EIF4EBP3
ANKRD19P
ANKRD20A1
ANKRD20A2
ANKRD20A4
ANKRD20A8P
ANKRD36BP2
ANP32AP1
ANP32C
ANP32D
ANXA2P1
ANXA2P2
ANXA2P3
ANXA8
AP3S2
APITD1-CORT
APOBEC3A_B
APOOP5
ARHGAP19-SLIT1
ARHGEF26-AS1
ARL17B
ARPC4-TTLL3
ASAH2
ASAH2B
ATP5EP2
ATP5J2-PTCD1
ATP5L2
ATP6V1C2
ATP6V1G2-DDX39B
ATP8B5P
B3GAT2
B3GNT9
BAGE2
BAGE5
BAIAP3
BCL2L2-PABPN1
BCRP2
BCRP3
BGLAP
BIVM-ERCC5
BLOC1S1-RDH5
BLOC1S5
BLOC1S5-TXNDC5
BMI1
BOC
BOD1L2
BOLA2
BOLA2B
BSCL2
BTF3P11
C11orf44
C11orf52
C12orf77
C17orf49
C18orf32
C1QTNF3-AMACR
C1QTNF5
C1QTNF9B
C1QTNF9B-AS1
C20orf24
C2orf27B
C4B
C5orf45
C7orf55-LUC7L2
C9orf129
CABP7
CAPN12
CASKIN1
CBR3-AS1
CBWD1
CBWD2
CBWD3
CBWD5
CBWD6
CC2D2B
CCDC144A
CCDC144CP
CCDC144NL
CCDC175
CCDC73
CCDC74B
CCL16
CCT6P1
CCZ1
CCZ1B
CD302
CD86
CDC42P3
CDK3
CDRT4
CEP170P1
CERKL
CERS6-AS1
CFHR1
CFHR3
CHEK2P2
CHKB
CHKB-CPT1B
CHMP3
CHRM3
CHURC1-FNTB
CIDEC
CKLF-CMTM1
CLDN22
CLEC2D
CLVS1
CMTM1
CNTD1
CNTNAP3
COL4A2-AS1
COMMD3-BMI1
CORO7-PAM16
CP
CPSF4L
CPT1B
CRHR1
CRSP8P
CRYBB2
CSNK2A3
CTAGE10P
CTAGE11P
CTAGE4
CTAGE6
CTAGE8
CTRL
CXCR5
CXorf49B
DBNDD2
DDTL
DDX11
DDX11L2
DDX11L9
DDX12P
DDX39B
DENND5B-AS1
DGCR6L
DHRS4L1
DHRS4L2
DNAJC25-GNG10
DND1
DOC2A
DPH1
DPY19L2
DTX2P1-UPK3BP1-PMS2P11
DYX1C1-CCPG1
EDARADD
EDIL3
EFCAB10
EGF
EGFL8
EGLN2
EIF3C
EIF3CL
EIF3IP1
EIF4A1
EIF4EBP3
EIF5AL1
EMC6
EME1
EMILIN3
EOGT
ESRP2
ETV3L
FABP5P3
FAM101A
FAM133B
FAM133DP
FAM156A
FAM156B
FAM166A
FAM21A
FAM21C
FAM24B-CUZD1
FAM27C
FAM27E2
FAM35BP
FAM35DP
FAM47E-STBD1
FAM66B
FAM66E
FAM72A
FAM72B
FAM86B2
FAM86HP
FAM87A
FBXO22-AS1
FKBP1A-SDCBP2
FLJ43879
FLJ44635
FNTB
FPGT-TNNI3K
FTH1P3
FUNDC2P2
GABARAPL3
GBAP1
GBP1P1
GCOM1
GJA9
GJA9-MYCBP
GK3P
GNG10
GOLGA6L10
GOLGA6L4
GOLGA6L9
GOLGA8S
GOLGA8T
GP1BB
GPR75-ASB3
GPR89A
GPR89B
GPRASP2
GRIN3B
GRIP2
GSTM1
GSTM2
GSTM2P1
GSTT2
GSTT2B
GTF2A1L
GTF2H2
GTF2H2C
GTF2I
GTF2IP1
GTF2IRD1P1
GTF2IRD2
GUSBP4
GUSBP9
H3F3A
H3F3AP4
H3F3C
HBA1
HBD
HBG2
HERC2P10
HERC2P3
HERC2P9
HIST1H2BE
HIST1H2BL
HIST1H2BO
HIST1H4J
HIST1H4K
HIST2H2AA3
HIST2H2AA4
HIST2H2AB
HIST2H2BF
HIST2H4A
HIST2H4B
HLTF-AS1
HMGN2P46
HNRNPA1L2
HNRNPA1P10
HNRNPA1P33
HNRNPA3P1
HNRNPCL1
HNRNPH2
HNRNPUL2-BSCL2
HP
HPR
HSP90B2P
HSPA7
HSPB2-C11orf52
HSPE1-MOB4
HYPK
IGBP1P1
IGF2
INMT-FAM188B
INO80B-WBP1
INS-IGF2
IPO11-LRRC70
IPPK
IQCJ-SCHIP1
ISY1-RAB43
JMJD7-PLA2G4B
KBTBD4
KCNN2
KGFLP1
KGFLP2
KIFC2
KLHDC7A
KLRK1
KMO
KRT18P55
KTI12
LDLRAD2
LIMD2
LIMS3
LINC00152
LINC00491
LINC00507
LINC00518
LINC00869
LINC00923
LOC100128593
LOC100130744
LOC100132062
LOC100132287
LOC100133331
LOC100134317
LOC100287072
LOC100288570
LOC100288778
LOC100505817
LOC100630923
LOC100652999
LOC101243545
LOC146880
LOC150776
LOC341056
LOC407835
LOC440311
LOC440895
LOC441155
LOC441601
LOC442028
LOC613037
LOC641746
LOC642846
LOC643387
LOC643406
LOC643802
LOC644936
LOC645166
LOC646214
LOC654342
LOC727751
LOC728554
LOC728752
LOC729080
LOC729737
LOC729739
LOC729930
LRRC24
LRRC37A
LRRC37A2
LSMEM2
LSP1
LUC7L2
LUZP6
LY75-CD302
MAFK
MAGED4
MAGED4B
MAP1LC3B2
MAP3K15
MAPK7
MED4-AS1
MFRP
MGC70870
MIA
MIA-RAB4B
MINOS1-NBL1
MIR497HG
MMP23A
MMP23B
MMP24
MOB4
MRAP
MRGPRX3
MRPS24
MSANTD3-TMEFF1
MSH5
MSH5-SAPCD1
MST1P2
MSTO2P
MT1G
MT1H
MT1JP
MT1M
MTHFS
MTPN
MTRNR2L1
MTRNR2L10
MTRNR2L2
MTRNR2L3
MTRNR2L6
MTRNR2L8
MYCBP
NACA2
NACAP1
NBL1
NBPF8
NDUFB2-AS1
NDUFC2-KCTD14
NEDD8-MDP1
NFATC1
NME1-NME2
NME2
NOMO1
NOMO2
NOMO3
NOX5
NPEPL1
NPHP3-ACAD11
NPIPA1
NPIPA2
NPIPA3
NPIPA5
NPIPB3
NPIPB5
NSFP1
NSUN5
NSUN5P2
NT5C1B-RDH14
NUDT3
NUDT4P1
OR2A42
OR6W1P
OR7E5P
OTOA
OVCA2
OVCH1-AS1
P2RX5-TAX1BP3
PA2G4P4
PABPC3
PABPN1
PAGE2B
PALM2-AKAP2
PAM16
PAPPA-AS1
PATE2
PCDHA1
PCDHA11
PCDHA12
PCDHA13
PCDHA2
PCDHA3
PCDHA4
PCDHA5
PCDHA6
PCDHA7
PCDHA8
PCGF2
PDCL3P4
PDF
PDZD7
PGAM4
PGBD3
PHKA2-AS1
PHKG1
PI4KAP1
PIGY
PILRB
PIN4P1
PIPSL
PIR-FIGF
PKD2L2
PLG
PLSCR3
PMCH
PMF1-BGLAP
PMS2P4
PMS2P5
POLDIP3
POLR2J2
POLR2J3
POLR2J4
POTEC
POTEE
POTEF
POTEJ
POTEM
PPAN-P2RY11
PPIAL4A
PPIAL4C
PPIAL4D
PPIAL4E
PPIAL4F
PPIAL4G
PPP1R2P3
PPT2-EGFL8
PRCD
PRG4
PRICKLE2-AS1
PRKCZ
PRR4
PRSS54
PSG10P
PSG11
PSG2
PSG3
PSG4
PSG8
PSMC3IP
PTCD1
PTENP1
PTGDR2
PTGER4P2-CDK2AP2P2
PTGES3L-AARSD1
PTTG3P
PYURF
RAB43
RAB4B
RAB4B-EGLN2
RAB6C
RAD51L3-RFFL
RAD9A
RBAK-RBAKDN
RBM14-RBM4
RBM4
RDH14
RDH5
REREP3
RFFL
RFPL4A
RGPD1
RGPD2
RGPD3
RGPD4
RGPD5
RGPD6
RGPD8
RNA45S5
RNASEK
RNASEK-C17orf49
RNF103-CHMP3
RNF219-AS1
RNF5P1
ROCK1P1
RPL10L
RPL13AP20
RPL13AP3
RPL13AP5
RPL13AP6
RPL17
RPL17-C18orf32
RPL19P12
RPL21
RPL21P28
RPL23AP64
RPL23AP7
RPL23P8
RPL29P2
RPL31P11
RPL36A
RPL36A-HNRNPH2
RPL39L
RPL3L
RPLP0P2
RPP21
RPS10
RPS10-NUDT3
RPS10P7
RPS14P3
RPS15AP10
RPS17
RPS18P9
RPS26P11
RPS4Y2
RPS7P5
RPSA
RPSAP58
RPSAP9
RRN3P1
RTEL1-TNFRSF6B
RUSC1-AS1
SAA2-SAA4
SATL1
SCLY
SCN3A
SCNM1
SCO2
SDCBP2
SDR39U1
SENP3-EIF4A1
SEPT5
SEPT5-GP1BB
SEPT7P9
SERF1A
SERF1B
SERF2-C15ORF63
SERHL
SERINC4
SH3BP5
SH3BP5-AS1
SKP1P2
SLC24A2
SLC25A19
SLC25A35
SLC25A51P1
SLC25A52
SLC2A14
SLC35E2B
SLC3A1
SLC9B1
SLCO1A2
SLMO2-ATP5E
SLX1A
SLX1A-SULT1A3
SLX1B
SLX1B-SULT1A4
SMG1P1
SMN1
SMN2
SMPD4
SNRPD3
SNRPN
SNURF
SNX22
SNX29P1
SNX29P2
SPDYA
SPDYE1
SPDYE2
SPDYE6
SPDYE8P
SPECC1L-ADORA2A
SPHAR
SPIN2A
SPIN2B
SPNS2
SRGAP2B
SRSF9
SSTR5-AS1
ST13P4
ST20-MTHFS
STAB1
STAG3
STAG3L5P
STAG3L5P-PVRIG2P-PILRB
STON1-GTF2A1L
STUB1
STX16-NPEPL1
SULT1A2
SULT1A3
SULT1A4
SUMO1P3
SYNC
SYNJ2BP-COX16
SYS1-DBNDD2
TAPT1-AS1
TAX1BP3
TBC1D3P1-DHX40P1
TCEAL2
TCEAL5
TCEAL6
TEKT4
TEKT4P2
TEN1
TEN1-CDK3
TEX26-AS1
TGIF1
TGIF2-C20orf24
THOC3
TIAF1
TICAM2
TLDC2
TM4SF19-TCTEX1D2
TMED10P1
TMED7-TICAM2
TMEFF1
TMEM110-MUSTN1
TMEM183B
TMEM184A
TMEM189-UBE2V1
TMEM191B
TMEM191C
TMOD1
TNFAIP8L2-SCNM1
TNNI3K
TOP1P2
TP53TG3
TP53TG3B
TP53TG3C
TPI1P3
TPTE
TRIM34
TRIM39-RPP21
TRIM6-TRIM34
TSNAX-DISC1
TUBB2B
TUBB4A
TVP23B
TVP23C
TVP23C-CDRT4
TXNDC5
TXNRD3NB
TYMS
TYW1B
UBE2F-SCLY
UBE2MP1
UBE2NL
UBE2V1
UGT8
ULK4P1
ULK4P3
UQCRBP1
UQCRHL
URAHP
URGCP-MRPS24
USP32P2
VPS13A-AS1
WASH1
WASH2P
WASH3P
WASH7P
WBP1
WBP11P1
WDR72
WDR83
WTH3DI
YBX3P1
ZACN
ZFP91-CNTF
ZNF177
ZNF20
ZNF224
ZNF254
ZNF32-AS1
ZNF525
ZNF559-ZNF177
ZNF658
ZNF658B
ZNF664-FAM101A
ZNF727

## Sheet: Table-S3
Genes Only Identified in Conventional mRNAseq
Gene Name
ABCA12
ABCA3
ABCA7
ABCC6
ABCC9
ABHD12B
ABHD3
ABTB1
ACAD11
ACADS
ACAN
ACE
ACE2
ACOT1
ACOT11
ACSBG1
ACSBG2
ACSL5
ACTG1P4
ACTN2
ACY1
ADAM20
ADAM20P1
ADAM22
ADAM8
ADAMTS10
ADAMTS14
ADAMTS15
ADAMTS16
ADAMTS9
ADAP1
ADAP2
ADCY1
ADCY10
ADCY10P1
ADM5
ADORA1
ADORA2A-AS1
ADPRH
ADRA1B
ADRA2B
AGAP11
AGAP2-AS1
AGAP4
AGAP5
AGAP6
AGAP9
AGBL2
AGBL3
AGFG2
AGRN
AIF1L
AIM1
AIMP2
AK7
AK8
AKAP2
AKR7A2P1
AKR7L
ALDH8A1
ALKBH3-AS1
ALKBH6
ALOX12
ALOX12P2
ALOX15B
ALPL
ALS2CL
ALX3
AMH
AMIGO3
AMOTL2
ANGPT4
ANGPTL7
ANKHD1-EIF4EBP3
ANKMY1
ANKRD13B
ANKRD20A5P
ANKRD23
ANKRD24
ANKRD29
ANKRD34A
ANKRD61
ANKRD65
ANKRD9
ANO3
ANXA2P2
ANXA9
AOC2
AOC3
AP2A1
APOBR
ARHGAP11B
ARHGAP30
ARHGAP33
ARHGAP4
ARHGAP9
ARHGDIG
ARHGEF16
ARHGEF25
ARHGEF34P
ARHGEF35
ARHGEF5
ARID3B
ARID3C
ARMC5
ARR3
ARRB2
ASAH2B
ASB14
ASB9P1
ASH1L-AS1
ASIC3
ASIC4
ASPDH
ATAD3A
ATG16L2
ATG4D
ATG9B
ATP1A3
ATP2A1
ATP2A3
ATP2B3
ATP2C2
ATP6V0E2-AS1
ATP6V1B1
ATP6V1C2
ATP8A2
ATP8B3
AUNIP
AURKAPS1
AURKC
B3GNT8
B4GALNT1
B4GALNT3
BAIAP2L2
BCAM
BCAN
BEST4
BHLHA15
BHLHE40-AS1
BLM
BMP2
BMP8B
BOC
BPI
BRICD5
BRSK1
BRSK2
BSCL2
BSN
BTBD11
BTBD18
BTBD19
BTBD8
C10orf107
C10orf131
C11orf42
C11orf45
C11orf84
C11orf87
C15orf59
C16orf59
C16orf71
C17orf107
C17orf53
C17orf67
C19orf18
C19orf57
C19orf71
C1QL3
C1QTNF2
C1QTNF3
C1orf159
C1orf204
C1orf226
C20orf24
C2CD2L
C2orf66
C2orf81
C3AR1
C3orf20
C3orf35
C3orf49
C3orf84
C5AR1
C5orf45
C6orf201
C7orf61
C9orf131
C9orf172
C9orf50
CA11
CA14
CA5BP1
CACNA1C
CACNA1D
CACNA1G
CACNA1H
CACNA2D2
CACTIN
CACTIN-AS1
CADM2
CADM4
CALML6
CALY
CAMK2B
CAMK4
CAPN9
CARD10
CARD11
CARD14
CARD9
CARNS1
CASKIN1
CATSPER3
CATSPERG
CBWD3
CBWD5
CBWD6
CBX8
CC2D2B
CCDC144CP
CCDC154
CCDC157
CCDC158
CCDC17
CCDC22
CCDC54
CCDC62
CCDC74B
CCDC78
CCDC85A
CCDC88C
CCNB3
CCNF
CCNO
CCR7
CCT6P1
CCZ1
CCZ1B
CD101
CD160
CD200R1L
CD27
CD34
CD37
CD93
CDC20
CDC25A
CDC42BPG
CDH24
CDHR2
CDHR4
CDHR5
CDK15
CDK18
CDYL2
CEBPA
CEBPA-AS1
CECR6
CEL
CELSR3
CEND1
CERS1
CERS4
CES4A
CGN
CHAD
CHADL
CHD5
CHGB
CHRM5
CHRNA10
CHRNA3
CHRNB2
CHRNE
CHRNG
CHTF18
CIB2
CILP2
CIRBP-AS1
CIT
CLCN2
CLDN10
CLDN15
CLDN2
CLDN20
CLDN4
CLEC3B
CLN6
CLSTN3
CMA1
CMTM1
CMTM8
CNIH2
CNKSR1
CNTD1
CNTD2
CNTN2
CNTNAP3
COCH
COL17A1
COL22A1
COL25A1
COL26A1
COL27A1
COL4A2-AS1
COL4A6
COL5A3
COL6A6
COL9A2
CORO6
CP
CPAMD8
CPNE7
CPT1B
CROCC
CRYGS
CRYM
CSF1R
CSMD2
CSNK2A3
CSPG5
CST7
CTAGE7P
CTRL
CTSW
CTU1
CTXN1
CXCL2
CXCR6
CYBB
CYP1B1-AS1
CYP27B1
CYP2A6
CYP2A7
CYP3A5
CYP46A1
DACH1
DAGLA
DAPK2
DBH
DBH-AS1
DBIL5P
DBP
DCAF15
DCAF4L1
DCDC2B
DCLK1
DCST2
DDI2
DDTL
DDX11
DDX11L2
DDX12P
DEGS2
DENND6B
DES
DGCR6L
DGKQ
DHRS11
DHRS13
DHRS4
DHRS4L1
DHRS4L2
DHX34
DIO1
DIRAS1
DISP2
DLEC1
DLG4
DLK2
DMTN
DNAH17
DNAH2
DNAH3
DNASE1L2
DND1
DNHD1
DNM1
DOC2B
DOCK8
DOHH
DOK7
DPEP1
DPH1
DPH6-AS1
DPY19L2P1
DPY19L2P2
DRD1
DRD4
DTX2P1-UPK3BP1-PMS2P11
DUOX1
DUSP5P1
DUSP8
DYRK1B
E2F1
EBF4
EDA
EDARADD
EEF1A2
EFCAB10
EGFR-AS1
EIF4EBP3
EIF5AL1
ELFN2
ELMO1
ELMO3
EMC6
EME2
EN1
ENO4
ENPEP
ENPP5
EOGT
EP400NL
EPHA1
EPHB1
EPHX2
EPPK1
ERBB4
ERF
ERVFRD-1
ESPL1
ESPNL
ESR2
ESYT3
ETV4
EXO1
EXOC3L1
EXTL1
FAIM2
FAM106CP
FAM110A
FAM129C
FAM131B
FAM132A
FAM133A
FAM13A-AS1
FAM156B
FAM166B
FAM167A
FAM167B
FAM168A
FAM169B
FAM171A2
FAM182A
FAM186A
FAM186B
FAM189A2
FAM222A
FAM229A
FAM35DP
FAM65C
FAM66A
FAM66B
FAM66D
FAM66E
FAM69B
FAM71F2
FAM72B
FAM78A
FAM83G
FAM86B1
FAM86DP
FAM86HP
FAM90A1
FANCA
FAT2
FBF1
FBXL14
FBXL19
FBXL8
FBXO2
FBXO24
FCGBP
FER1L5
FGD5
FGF11
FGFBP3
FGFR3
FGFR4
FLJ42351
FLJ42393
FLJ44635
FLJ45513
FLRT1
FMNL1
FN3K
FNDC8
FNTB
FOXD2
FOXD2-AS1
FOXD4
FOXF2
FOXP2
FOXP3
FSCN2
FSD2
FSIP2
FTCD
FTH1P3
FUZ
FXYD1
FZD9
FZR1
GABRR2
GAL3ST2
GALNT13
GAPDHS
GAS2L3
GAS5-AS1
GAS6-AS1
GATSL2
GBAP1
GBGT1
GBX2
GCK
GCNT7
GCSAM
GDF7
GDPD3
GDPGP1
GEMIN8P4
GGN
GGT1
GHRL
GJA3
GJA5
GJC2
GJD3
GLB1L2
GLI1
GLI4
GLIS1
GLS2
GLTPD2
GLTSCR1
GLUD1P3
GLYCTK
GMEB2
GNAO1
GNAT2
GOLGA2P5
GOLGA8S
GPBAR1
GPC2
GPD1
GPR132
GPR146
GPR150
GPR156
GPR157
GPR162
GPR17
GPR179
GPR35
GPR4
GPR62
GPR68
GPR75
GPR88
GPR89A
GPR89B
GPRASP2
GPRIN1
GPT
GPX2
GRAMD1B
GRASP
GRB14
GREB1L
GRIK4
GRIK5
GRIN2C
GRIN2D
GRIN3A
GRIN3B
GRIP1
GRM1
GRM5
GRTP1
GSDMD
GSG2
GSK3A
GSTM2
GTF2IRD2
GUSBP11
GUSBP4
GUSBP5
GUSBP9
HAPLN3
HAPLN4
HAS3
HAVCR1P1
HCN2
HCN3
HDAC10
HEATR4
HEPHL1
HERC2P3
HERC2P9
HERC5
HES4
HEXIM2
HEY1
HEYL
HFM1
HIC1
HID1
HIPK4
HIST1H2AG
HIST1H2AI
HIST1H2BN
HIST1H3E
HIST1H3H
HIST1H4H
HIST2H2BA
HIST2H2BC
HIST2H2BF
HIST3H2A
HIST3H2BB
HKDC1
HM13-AS1
HNRNPA1P33
HOXB-AS1
HOXB3
HPX
HR
HRCT1
HRNR
HS3ST3B1
HSF4
HSPB7
HYAL1
ICAM2
ICAM5
ICOSLG
IDI2-AS1
IGF2
IGF2-AS
IGFN1
IGSF6
IGSF9B
IHH
IL17RB
IL17RE
IL23A
IL34
IMPG1
INA
INE1
INHA
INMT-FAM188B
INO80B
INO80E
INPP5J
INTS6-AS1
IPPK
IRF2BP1
IRF5
IRF6
ISLR2
ISM2
ITGB4
ITGB7
ITIH3
ITIH4
IZUMO4
JPH2
JPH3
KBTBD4
KCNA1
KCNA5
KCNA6
KCNAB3
KCNB1
KCNC3
KCND1
KCND2
KCND3
KCNG1
KCNH1
KCNH3
KCNIP2
KCNIP2-AS1
KCNJ12
KCNJ2-AS1
KCNJ8
KCNK3
KCNN4
KCNS2
KCP
KDR
KEL
KHK
KIAA0319
KIAA1161
KIAA1683
KIAA1755
KIAA1958
KIF15
KIF17
KIF1A
KIF4A
KIF5C
KIFC2
KIRREL3
KIT
KLC2
KLF15
KLHL10
KLHL17
KLHL36
KLHL38
KLKB1
KNDC1
KRT16
KRT81
KRTCAP3
KY
L1CAM
L3MBTL1
LAMC3
LBX2
LCNL1
LDLRAD2
LENG9
LGALS2
LGALS9
LGI4
LHFPL4
LHX4
LIMD2
LIME1
LIN7A
LINC00174
LINC00176
LINC00189
LINC00235
LINC00278
LINC00304
LINC00319
LINC00472
LINC00535
LINC00571
LINC00632
LINC00654
LINC00852
LINC00854
LINC00893
LINC00896
LINC00900
LINC00933
LINC00950
LINC00957
LINGO1
LIPE
LIPE-AS1
LIPG
LLGL2
LMNB1
LMTK3
LOC100128361
LOC100129046
LOC100129216
LOC100129534
LOC100129617
LOC100129973
LOC100130075
LOC100130357
LOC100130417
LOC100130705
LOC100130744
LOC100130880
LOC100130987
LOC100131655
LOC100132111
LOC100133331
LOC100134317
LOC100287036
LOC100287042
LOC100288123
LOC100288162
LOC100288181
LOC100288778
LOC100289511
LOC100289580
LOC100303749
LOC100505625
LOC100505716
LOC100506321
LOC100506474
LOC100506801
LOC100507472
LOC101241902
LOC101243545
LOC101448202
LOC115110
LOC143666
LOC145783
LOC148696
LOC150776
LOC152225
LOC202181
LOC283440
LOC283922
LOC284009
LOC284080
LOC285593
LOC392232
LOC400927
LOC441155
LOC613037
LOC642423
LOC642846
LOC643542
LOC644554
LOC645513
LOC647859
LOC653160
LOC728024
LOC728554
LOC728743
LOC728752
LOC728989
LOC729683
LOC729732
LOC729737
LOC91450
LPAR2
LRFN1
LRFN3
LRFN5
LRRC37A
LRRC37A2
LRRC4
LRRC43
LRRC45
LRRC46
LRRC4B
LRRC66
LRRC73
LRRN1
LRWD1
LSAMP
LSP1
LTB4R
LTB4R2
LTC4S
LURAP1
LYL1
LYPD1
LZTS1
MAATS1
MADCAM1
MAFA
MAFK
MAGIX
MAL2
MAMDC4
MAMSTR
MAP1LC3B2
MAP3K10
MAP3K14-AS1
MAP4K2
MAPK11
MAPK15
MAPK8IP1
MAPK8IP2
MAPK8IP3
MARCH1
MARCH4
MARK1
MASP2
MATN1-AS1
MATN4
MBL1P
MBLAC1
MCOLN2
MCTP2
MDFI
MED12L
MED25
MEG8
MEGF11
MEIOB
MEIS1-AS3
MEOX2
MERTK
MESP2
MFSD2A
MFSD7
MIAT
MIR125B1
MIR1304
MIR145
MIR186
MIR1914
MIR197
MIR21
MIR221
MIR23B
MIR24-2
MIR25
MIR27B
MIR3064
MIR3125
MIR324
MIR3654
MIR3685
MIR3916
MIR421
MIR4426
MIR4442
MIR4517
MIR4697HG
MIR4712
MIR4720
MIR4730
MIR503HG
MIR5047
MIR548AC
MIR548AR
MIR548G
MIR5581
MIR570
MIR590
MIR600HG
MIR614
MIR630
MIR635
MIR637
MIR641
MIR647
MIR7-1
MIRLET7D
MIRLET7I
MKNK1-AS1
MKX
MLC1
MLPH
MMP15
MMP17
MMP23A
MMP23B
MMP24
MMP28
MMRN1
MMRN2
MPZL3
MRM1
MROH6
MRPL23-AS1
MRPS24
MSH4
MSMP
MSR1
MST1L
MST1P2
MST1R
MSTN
MSTO2P
MTHFS
MTMR9LP
MTRNR2L4
MTUS2
MUC5B
MUC6
MUSK
MUSTN1
MVB12B
MVK
MYCBPAP
MYH2
MYH4
MYH7B
MYO15A
MYO15B
MYO16
MYO18B
MYO1H
MYO7B
MYOCD
MYOM3
MYRIP
N4BP3
NACC1
NAGPA-AS1
NANOS3
NAP1L2
NAPSA
NAT6
NAT8L
NBEAL2
NBL1
NCAPH2
NDNF
NDOR1
NDRG2
NDUFA6-AS1
NEIL1
NEU3
NEURL4
NFATC1
NFKBID
NHLRC4
NKAIN2
NKPD1
NLGN1
NLGN3
NME1-NME2
NNAT
NODAL
NOMO1
NOMO2
NOMO3
NOP9
NOS1AP
NOS3
NOVA1
NOVA2
NOX5
NOXA1
NOXO1
NPAS1
NPEPL1
NPFF
NPIPA1
NPIPA5
NPIPB3
NPPA-AS1
NPR1
NPTX2
NPW
NPY4R
NPY6R
NR1I3
NR4A3
NRL
NRXN2
NSUN5P2
NTN1
NTN3
NTN5
NTNG2
NUDT10
NUDT17
NUDT3
NUP210L
NUTM2A
NUTM2B
NUTM2G
OAS2
OBSCN
OCLM
ODF3B
OLFM2
ONECUT2
OPLAH
OPRL1
OR5P2
ORAI1
OSBP2
OTOGL
OTUD7A
OVCA2
P2RY1
PA2G4P4
PABPC3
PABPN1
PAIP2B
PALM3
PAM16
PANX2
PAQR6
PARD6A
PARD6G-AS1
PCA3
PCBP3
PCCA-AS1
PCDH1
PCDH12
PCDH19
PCDHA10
PCDHA11
PCDHA12
PCDHA3
PCDHA4
PCDHA6
PCDHA7
PCDHAC1
PCDHAC2
PCDHB11
PCDHB12
PCDHB13
PCDHB15
PCDHB6
PCDHB8
PCDHGA2
PCDHGB1
PCDHGB2
PCDHGB4
PCDHGC4
PCDHGC5
PCGF2
PCSK1N
PCSK4
PDE6C
PDF
PDIA2
PDZD7
PDZK1
PER1
PEX10
PGF
PGM5
PHACTR1
PHKG1
PHOSPHO1
PHYHIP
PI15
PI4KAP1
PI4KAP2
PIK3AP1
PIK3CG
PILRA
PIP5KL1
PITRM1-AS1
PITX1
PKD1L1
PKD1L2
PKD1L3
PKN3
PKP3
PLA2G10
PLA2G1B
PLA2G4B
PLA2G6
PLB1
PLCG2
PLCXD2
PLEKHA6
PLEKHB1
PLEKHG4
PLEKHG6
PLEKHN1
PLIN4
PLXNB3
PMS2CL
PMS2P3
PNCK
PNMAL2
PNPLA6
PNPLA7
PODXL2
POLD1
POLDIP3
POM121L9P
PPARGC1A
PPARGC1B
PPFIA3
PPM1E
PPM1J
PPM1L
PPP1R36
PPP1R37
PPP2R5B
PRAM1
PRCD
PRDM6
PRDM8
PRG4
PRH1
PRICKLE2-AS2
PRICKLE3
PRICKLE4
PRKCZ
PRKG1-AS1
PRKG2
PROB1
PROC
PROM2
PROX1
PROX2
PRR12
PRR15
PRR22
PRR26
PRSS16
PRSS27
PRX
PSCA
PSD
PSD2
PSD4
PSMC3IP
PSPN
PTCH2
PTGIR
PTH1R
PTP4A3
PTPN22
PTPRH
PVRIG
PWWP2B
PXDNL
QRFP
RAB17
RAB26
RAB38
RAB3A
RAB3IL1
RAB40A
RAB41
RAB43
RABL2A
RAC3
RAD21-AS1
RAD9A
RAD9B
RADIL
RAG1
RALGPS1
RAP1GAP2
RAPGEF3
RAPGEFL1
RAPSN
RASA4B
RASA4CP
RASD1
RASGRP2
RASL12
RBP5
RCOR2
RDH14
RDH16
RDH5
REC8
RECQL4
REEP2
REEP6
RELL2
RELN
RENBP
REPS2
RERG
RFFL
RFX1
RFX3
RGL3
RGL4
RGMA
RGP1
RGPD3
RGPD4
RGS11
RHBDL1
RHCE
RHEBL1
RHOV
RHPN1
RIMBP3
RIMS4
RIN1
RMI2
RMRP
RNA5-8S5
RNF112
RNF128
RNF152
RNF165
RNF212
RNF215
RNF224
RNF5P1
ROCK1P1
ROM1
ROS1
RPGRIP1
RPL13AP20
RPL23AP64
RPPH1
RPS6KA1
RPS6KA2-IT1
RPSAP52
RPSAP58
RRN3P1
RSG1
RSPH4A
RSPO2
RSPO3
RTEL1
RTN2
RTN4R
RUSC1-AS1
SAMD10
SAP25
SBSN
SCAF1
SCARNA12
SCARNA17
SCARNA2
SCARNA9
SCGB1B2P
SCGB2B2
SCN1B
SCN3A
SCN3B
SCN5A
SDR39U1
SEC14L5
SECTM1
SELPLG
SEMA3D
SEMA3F
SEMA4A
SEMA4C
SEMA7A
SEPT1
SEPT5-GP1BB
SEPT7P9
SERHL2
SERINC4
SERPIND1
SERPINE3
SERPINF2
SF3A2
SFXN2
SH2B2
SH2D3A
SH2D5
SH3BP1
SH3BP5
SH3GL1P1
SH3GL1P2
SH3GL3
SH3RF3-AS1
SH3TC2
SHANK1
SHANK3
SHC2
SIRT6
SKOR1
SLAMF8
SLC13A4
SLC16A13
SLC16A8
SLC19A1
SLC1A7
SLC22A13
SLC22A18AS
SLC22A20
SLC23A1
SLC23A3
SLC25A18
SLC25A5-AS1
SLC26A10
SLC26A5
SLC29A2
SLC29A4
SLC34A3
SLC35G6
SLC37A2
SLC38A3
SLC38A5
SLC44A5
SLC45A1
SLC45A3
SLC45A4
SLC46A2
SLC47A2
SLC4A11
SLC4A3
SLC51B
SLC5A1
SLC5A12
SLC6A1
SLC6A1-AS1
SLC6A15
SLC6A16
SLC6A17
SLC8A3
SLC9A3
SLC9A5
SLC9B1
SLITRK6
SMIM5
SMPD3
SMPD4
SMTNL1
SNAI3
SNHG9
SNORA18
SNORA25
SNORA31
SNORA32
SNORA33
SNORA4
SNORA40
SNORA44
SNORA48
SNORA6
SNORA61
SNORA63
SNORA67
SNORA68
SNORA70
SNORA8
SNORA81
SNORD10
SNORD100
SNORD101
SNORD102
SNORD113-1
SNORD113-4
SNORD114-28
SNORD116-14
SNORD116-2
SNORD116-20
SNORD116-21
SNORD116-22
SNORD116-24
SNORD116-28
SNORD116-4
SNORD12
SNORD123
SNORD17
SNORD19
SNORD2
SNORD22
SNORD28
SNORD31
SNORD36A
SNORD45A
SNORD45B
SNORD45C
SNORD47
SNORD49A
SNORD5
SNORD50B
SNORD58C
SNORD6
SNORD63
SNORD76
SNORD78
SNORD79
SNORD80
SNORD83B
SNORD89
SNORD93
SNORD94
SNORD96A
SNORD97
SNX29P2
SNX32
SOCS1
SOCS2
SOWAHB
SOX15
SOX5
SOX8
SPAG5-AS1
SPATA25
SPATA2L
SPATC1L
SPDYA
SPDYE1
SPDYE6
SPIN2B
SPNS2
SPOCK2
SPTB
SPTBN4
SPTBN5
SPTY2D1-AS1
SRGAP2B
SRGAP3
SRPK3
SRRM3
SRRM5
SSH3
SSPO
SSSCA1-AS1
SSTR1
ST3GAL3
ST7-AS2
STAC3
STAG3
STAG3L1
STAG3L2
STAG3L5P-PVRIG2P-PILRB
STARD8
STK32A
STK32B
STK32C
STRA6
SUPT20HL1
SUSD2
SUV39H1
SYCE2
SYN1
SYNE3
SYNE4
SYNGAP1
SYPL2
SYT3
TAGAP
TAL1
TAPT1-AS1
TAS1R3
TAS2R10
TAS2R19
TAS2R3
TAS2R4
TAS2R5
TBC1D10C
TBC1D17
TBC1D30
TBC1D3P1-DHX40P1
TBX1
TBX5
TBX5-AS1
TBXAS1
TC2N
TCTE3
TCTEX1D4
TDRKH
TEAD4
TECTA
TELO2
TEX22
TFAP4
TFEB
TG
TGFBR3L
TGIF1
THOC3
THPO
TK1
TLR9
TM6SF2
TMC6
TMED6
TMED7-TICAM2
TMEFF2
TMEM102
TMEM121
TMEM132E
TMEM151A
TMEM184A
TMEM190
TMEM191A
TMEM198
TMEM200C
TMEM240
TMEM249
TMEM37
TMEM63B
TMEM75
TMEM86B
TMEM88
TMPPE
TMPRSS5
TMPRSS6
TMPRSS9
TNFSF13
TNRC18P1
TNS4
TOLLIP-AS1
TOP1P1
TOR2A
TP53TG5
TPGS1
TPO
TPPP
TPRN
TRABD2B
TRAIP
TREH
TRIL
TRIM17
TRIM3
TRIM74
TRMT2A
TSC22D4
TSNARE1
TSPAN1
TSPAN11
TSPAN12
TSPAN18
TSPAN32
TSPEAR-AS1
TSPY26P
TSPYL6
TSSK6
TTC23L
TTC39A
TTC9
TTLL9
TTYH1
TUBA3D
TUBA8
TUBB1
TUBB2B
TVP23C-CDRT4
TXNDC5
TYMP
TYMS
TYR
TYRO3
TYW1B
UBALD1
UCHL1-AS1
UCN
UCN2
UCP3
ULBP3
UNC13A
UNC79
UPK1A-AS1
URAHP
USP17L2
USP18
USP27X-AS1
USP3-AS1
USP32P1
USP32P2
VAX2
VILL
VIPR1
VMAC
VN1R1
VPS37D
VSIG10L
VSIG8
VSTM2L
VWA5B2
VWCE
VWF
WASH1
WASH2P
WASH3P
WASH7P
WBP1
WDR88
WFIKKN2
WNK4
WNT10B
WNT9A
WWC2-AS2
XAB2
XDH
XK
XRCC3
ZBED3
ZBED6CL
ZBTB26
ZBTB32
ZBTB45
ZBTB7B
ZBTB7C
ZC3H3
ZCCHC18
ZDHHC11
ZFPM1
ZGLP1
ZMYND10
ZMYND15
ZNF137P
ZNF205
ZNF219
ZNF224
ZNF252P-AS1
ZNF254
ZNF316
ZNF32-AS2
ZNF324B
ZNF367
ZNF385A
ZNF428
ZNF443
ZNF48
ZNF496
ZNF503-AS2
ZNF571-AS1
ZNF625-ZNF20
ZNF628
ZNF653
ZNF658
ZNF687
ZNF703
ZNF707
ZNF732
ZNF768
ZNF774
ZNF777
ZNF778
ZNF799
ZNF815P
ZNF843
ZNRF2P1
ZP3
ZSWIM8-AS1
A4GALT
AATK
ABCA17P
ABCA2
ABCA4
ABCB9
ABCC2
ABCG2
ABHD1
ABHD16B
ACER2
ACHE
ACRBP
ACSM3
ACSS1
ACTL10
ACTN3
ACTRT3
ACVR2B-AS1
ACVRL1
ADAM11
ADAM28
ADAM32
ADAM33
ADAMTS7
ADAMTS9-AS2
ADAMTSL1
ADAMTSL4
ADAT3
ADCK5
ADCY5
ADH1C
ADPGK-AS1
ADRB2
AFAP1-AS1
AGAP2
AIFM3
AKR7A3
ALDH1L1
ALDH4A1
ALG10
ALOXE3
ALPK3
ALS2CR11
AMACR
AMDHD1
AMDHD2
AMIGO1
AMN
AMOT
AMPH
ANAPC2
ANGPTL3
ANGPTL6
ANKLE1
ANKRD18A
ANKRD2
ANKRD30B
ANKS1B
ANO1
ANO2
ANO7
ANO8
ANPEP
AOX1
AP3B2
APBA2
APBB3
APCDD1L-AS1
APOBEC2
APOBEC3H
AQP1
AQP10
AQP3
AQP7P1
ARAP3
ARC
ARG1
ARID3A
ARMC12
ARMC6
ARRDC3-AS1
ARSI
ARTN
ASB16
ASIC1
ASIP
ASL
ASPM
ASPRV1
ATAD3B
ATL1
ATP13A2
ATP13A4
ATP8B4
ATRIP
ATRNL1
ATXN7L2
AVIL
B3GALT5
B3GNT4
B4GALNT4
BAALC
BAHCC1
BAIAP3
BCL11A
BCORP1
BEAN1
BEND5
BEST3
BGLAP
BMI1
BMP8A
BMPER
BRD7P3
BREA2
BUB1
C10orf25
C10orf54
C11orf94
C14orf80
C15orf52
C15orf62
C16orf86
C16orf96
C17orf97
C19orf38
C19orf47
C1QTNF1
C1orf116
C20orf144
C20orf173
C20orf203
C21orf58
C2CD4B
C2orf16
C2orf82
C4orf36
C4orf48
C5orf38
C8G
C8orf44-SGK3
C8orf46
C9orf116
C9orf163
C9orf84
CA9
CABP1
CABP7
CACNA1A
CACNA1B
CACNB1
CACNG7
CAPN10
CAPN3
CAPS
CASZ1
CATSPER2P1
CBLN3
CBX2
CBX3P2
CCDC103
CCDC141
CCDC144A
CCDC24
CCDC39
CCDC40
CCDC61
CCDC65
CCDC68
CCDC71
CCDC73
CCDC87
CCDC88B
CCDC89
CCR10
CD1D
CD4
CD40
CD72
CD79A
CDC25C
CDC42EP5
CDCA3
CDCA7
CDH10
CDH17
CDH22
CDH26
CDH3
CDH4
CDH5
CDHR1
CDNF
CDRT1
CDRT4
CDS1
CDT1
CELA2B
CELF3
CELSR2
CENPI
CENPM
CENPO
CENPP
CEP170P1
CES3
CFLAR-AS1
CHAF1B
CHCHD10
CHKB-AS1
CHKB-CPT1B
CHRM4
CHST10
CHST5
CILP
CKM
CKMT2
CLCA2
CLDN23
CLEC18A
CLEC18B
CLSTN2
CLUHP3
CMPK2
CMTM2
CNNM1
CNTFR
CNTN3
COBL
COL10A1
COL13A1
COL20A1
COL7A1
COLEC10
COLQ
COX10-AS1
CPA6
CPO
CPT1C
CSDC2
CSF2RB
CSPG4
CSRNP3
CST6
CT62
CTNND1
CTRB1
CTU2
CYGB
CYP26A1
CYP26B1
CYP26C1
CYP2E1
CYP2G1P
CYP2W1
DBF4B
DBNDD2
DCDC1
DCHS1
DCT
DDO
DEF6
DENND5B-AS1
DEPDC4
DERL3
DGCR11
DGCR5
DGKG
DGKI
DGKZ
DHH
DIRAS2
DIRC3
DKFZP434I0714
DLG2
DLG5-AS1
DLGAP2
DLL4
DLX1
DNAAF1
DNAAF3
DNAH1
DNAH11
DNAJB7
DNM1P35
DNM1P46
DNM3
DOC2GP
DOK3
DPF1
DPRXP4
DPYSL4
DRP2
[truncated: 1,512 more rows]

## Sheet: Table-S4
Genes Only Identified in 3'-DGE mRNAseq
Gene Name
ABCA13
ABCB5
ABCF1
ABHD16A
ABRA
ACOT6
ACOXL
ACSL6
ACSM5
ACTBL2
ACTR3C
ACVR1C
ADH1C
ADH6
ADIPOQ
ADPGK-AS1
ADRA1A
AFP
AGMO
AIPL1
AIRN
AKAP14
AKAP17A
AKR1D1
ALPP
ANGPTL5
ANKRD20A3
ANKRD20A9P
ANKRD22
ANKRD30BP2
ANKRD62
ANKRD7
ANKS4B
ANO2
ANO4
ANXA10
AP1M2
APITD1-CORT
APOA1
APOBEC2
APOBEC3A
APOC1
APOC1P1
APOM
AQP4-AS1
AQP6
ARGFX
ARGFXP2
ARL11
ARL2-SNX15
ARMS2
ART3
AS3MT
ASB11
ASIP
ASMT
ASMTL
ASMTL-AS1
ATAT1
ATCAY
ATP1A2
ATP1B2
ATP1B4
ATP5J2-PTCD1
ATP6V1G2
ATP6V1G3
AVPR1A
B3GNT6
BAALC
BAAT
BANK1
BATF3
BCAS1
BCL2A1
BCL2L15
BDKRB1
BEND2
BEST3
BIRC5
BLNK
BMP7
BMS1P6
BMX
BRDT
BSN-AS2
BUB1B
BVES-AS1
C10orf67
C11orf65
C11orf91
C12orf80
C14orf105
C14orf178
C15orf38-AP3S2
C15orf54
C17orf49
C18orf32
C18orf61
C19orf38
C1QTNF1-AS1
C1orf106
C1orf115
C1orf140
C1orf162
C1orf210
C1orf229
C2
C20orf166-AS1
C2orf40
C2orf83
C2orf91
C4BPB
C4orf19
C4orf22
C4orf26
C5AR2
C5orf58
C5orf64
C6orf136
C6orf25
C6orf47
C6orf48
C6orf52
C6orf58
C6orf99
C7orf65
C9orf139
C9orf152
C9orf24
C9orf43
C9orf66
CA10
CABP4
CALCA
CALN1
CASC1
CASQ2
CCDC114
CCDC140
CCDC168
CCDC169
CCDC172
CCDC181
CCDC42
CCHCR1
CCL20
CCL22
CCL25
CCL26
CCL5
CCR10
CCR6
CD1D
CD209
CD226
CD300LG
CD302
CD79A
CD84
CD99
CD99P1
CDA
CDH12
CDH23
CDK1
CDKL4
CEACAM22P
CEACAM5
CEACAM8
CECR1
CELA1
CENPA
CFLAR-AS1
CHP2
CHRNA7
CIITA
CLDN16
CLDN19
CLEC4GP1
CLEC7A
CLIC1
CNGB1
CNTN4
CNTN6
CNTNAP2
CNTNAP3B
COL19A1
COL6A4P2
COX6B2
CPA2
CPA5
CPA6
CPB2-AS1
CPVL
CR1
CRX
CRYM-AS1
CSAG1
CSF2
CSF2RA
CSNK1E
CSTF3-AS1
CTLA4
CUTA
CXCL14
CXorf36
CXorf58
CYP11A1
CYP1A2
CYP2W1
DACT3-AS1
DAND5
DAPP1
DAXX
DBIL5P2
DCDC1
DCX
DDAH2
DEPDC1
DGKB
DGKG
DHRS2
DHRSX
DHX16
DISC2
DKFZP434L187
DKFZp779M0652
DLGAP1-AS4
DLGAP2
DLL3
DLX6-AS1
DMBX1
DMC1
DNAH17-AS1
DNAH6
DNAJB7
DNER
DNMBP-AS1
DPPA4
DPYSL5
DSC3
DSG2
DSG3
DTL
DUXA
DYDC1
DYNLRB2
E2F2
ECEL1P2
EFCAB3
EFCAB5
EFCAB9
EFHB
EFNA2
EFTUD1P1
EGFEM1P
EGFLAM-AS4
EHMT2
EIF3C
ELOVL3
ELOVL7
EMX2
ENO1-AS1
EPCAM
EPGN
EPHA1-AS1
EPHA10
EPHA7
ERBB3
EREG
ERVV-1
ESRG
EXD1
FAAH2
FABP2
FABP4
FADS6
FAM105A
FAM150B
FAM153C
FAM172BP
FAM181A-AS1
FAM209B
FAM26F
FAM41C
FAM47E
FAM74A1
FAM74A3
FAM74A4
FAM83A
FAM83B
FAM92A1P2
FAS-AS1
FBXO43
FBXW10
FBXW4P1
FCAR
FCER1G
FCRLB
FENDRR
FFAR4
FGB
FGF14-AS2
FGF18
FKBPL
FLG2
FLJ16171
FLJ26850
FLJ31104
FLJ34503
FLJ36777
FLJ37201
FLJ41200
FLJ41941
FLJ42102
FLJ43315
FLRT3
FLT3
FNDC7
FREM2
FSBP
FTLP10
FUT1
FUT6
FUT9
G6PC
GAD1
GADD45G
GAS2L2
GBP6
GCKR
GCNT2
GFRAL
GGT6
GGT8P
GIMAP1
GIPC2
GJA9-MYCBP
GLB1L3
GLDC
GLUD1P7
GMCL1P1
GMFG
GOLGA8DP
GP2
GP6
GPANK1
GPM6A
GPR12
GPR143
GPR183
GPR19
GPR34
GPR37L1
GPR52
GPR65
GPR78
GPR82
GPR83
GPR85
GRIK1-AS2
GRM6
GSDMA
GSTA1
GSTA2
GSTTP2
GTF2H2C
GTF2H4
GTF2IRD2B
GTPBP6
GTSF1
GUSBP3
GZMK
H2BFM
H2BFXP
H3F3A
H3F3AP4
HAVCR2
HBA2
HBB
HCAR1
HCG8
HCST
HERC2P4
HES2
HESX1
HEXA-AS1
HIF3A
HIST1H1A
HIST1H1D
HIST1H1E
HIST1H2AE
HIST1H2AH
HIST1H3C
HIST1H4C
HIST1H4E
HIST1H4F
HIST2H2AC
HJURP
HLA-DMA
HLA-DPA1
HLA-DPB1
HLA-DRA
HLA-E
HLA-J
HMGB3P1
HMMR
HNF1A-AS1
HNF1B
HOGA1
HOTAIRM1
HPGDS
HPN-AS1
HPSE
HRASLS5
HRH2
HRH4
HSD17B13
HSD17B2
HSD17B8
HSD3B2
HSPA1A
HSPA1L
HSPE1-MOB4
HTR1D
HUNK
HYAL4
HYI
IAPP
IDO1
IFNLR1
IKZF3
IL10
IL12RB1
IL12RB2
IL13RA2
IL17B
IL18
IL1B
IL21R-AS1
IL23R
IL4
IL7R
INE2
INGX
IRX2
ITGAL
ITGAX
ITGB1BP2
ITPK1-AS1
IYD
JAKMIP2
KANK4
KANSL1-AS1
KBTBD12
KCNIP4-IT1
KCNJ11
KCNJ5
KCNK2
KCNMB2
KCNRG
KIAA0087
KIAA0101
KIAA0408
KIAA1210
KIAA1456
KIF18A
KIF18B
KIF20A
KLHL23
KLHL6
KLK5
KLK7
KLRD1
KRT12
KRTAP1-5
KRTAP2-3
KRTAP7-1
KYNU
L1TD1
LAIR1
LAMTOR5-AS1
LARS2-AS1
LAX1
LCTL
LEMD1-AS1
LGI1
LGSN
LILRA6
LILRB1
LILRB3
LIMS3
LIN28A
LINC00092
LINC00202-1
LINC00239
LINC00240
LINC00324
LINC00327
LINC00466
LINC00475
LINC00485
LINC00514
LINC00520
LINC00551
LINC00574
LINC00592
LINC00601
LINC00616
LINC00623
LINC00637
LINC00640
LINC00643
LINC00652
LINC00670
LINC00671
LINC00685
LINC00700
LINC00704
LINC00861
LINC00881
LINC00887
LINC00907
LINC00908
LINC00920
LINC00924
LINC00939
LINC00958
LINC00960
LINC00964
LINC00965
LINC00971
LMO2
LMO3
LMOD3
LMX1B
LOC100128233
LOC100128573
LOC100129138
LOC100129924
LOC100129931
LOC100129935
LOC100130451
LOC100130899
LOC100131257
LOC100131347
LOC100131496
LOC100132735
LOC100132781
LOC100133286
LOC100144595
LOC100190986
LOC100287792
LOC100288748
LOC100294145
LOC100499484
LOC100500773
LOC100505622
LOC100505795
LOC100506076
LOC100506085
LOC100506123
LOC100506688
LOC100507250
LOC100507351
LOC100507537
LOC100507547
LOC100996291
LOC145474
LOC148709
LOC151475
LOC256880
LOC283038
LOC283731
LOC284379
LOC284412
LOC284865
LOC285819
LOC340113
LOC344967
LOC389705
LOC399715
LOC400958
LOC440600
LOC441081
LOC494141
LOC643406
LOC643623
LOC643733
LOC643770
LOC644669
LOC646626
LOC728175
LONRF3
LPL
LRG1
LRP2
LRRC25
LRRC37A11P
LRRC37A6P
LRRC70
LRRIQ3
LSM2
LST1
LUCAT1
LY6G5C
LY6G6C
LY6K
LY75
LY86-AS1
LYZ
MAGEA10
MAGEB10
MAGEE2
MAP1LC3C
MAP2K6
MAP3K9
MAP7D2
MCF2
MCF2L2
MDC1
MDS2
MEFV
MEI1
MEIG1
MGC45922
MIF
MIP
MIR155HG
MIR497HG
MMD2
MMP10
MMP25
MND1
MNDA
MOB4
MOBP
MOG
MORC2-AS1
MORN5
MPL
MPPED2
MPV17L
MRO
MRPL42P5
MRPS18B
MS4A10
MS4A2
MS4A7
MT1A
MT1F
MT1IP
MTFR2
MTHFD2P1
MTRNR2L5
MYBPHL
MYL10
MYL4
MYLK3
MYO3B
MYO5C
NALCN-AS1
NANOG
NAP1L6
NAT2
NBPF14
NCAPG
NCAPH
NCCRP1
NCF4
NCMAP
NCRUPAR
NDP
NDUFAF4P1
NEIL3
NEK2
NELFE
NEU1
NFAM1
NKAIN4
NLRP12
NLRP3
NLRP8
NMUR1
NOSTRIN
NOTCH4
NPAP1
NPAS4
NPFFR2
NPHS1
NRM
NSUN7
NT5C1B
NUDT4P1
NUF2
NUGGC
NWD1
NYAP2
ODF3L1
OGFR-AS1
OOEP
OPRK1
OR2A9P
OR51E2
OR7D2
OR7E14P
OR7E37P
OSTCP1
OTUD6A
OTX2-AS1
P2RY2
P2RY6
PABPC1P2
PACRG
PART1
PBK
PBOV1
PCAT1
PCDH11X
PCDH11Y
PCDHA9
PCDHGB8P
PDC
PDE2A
PDE6A
PDZK1IP1
PENK
PEX5L
PF4
PFDN6
PGM5-AS1
PHOSPHO2-KLHL23
PIGR
PIN4P1
PIPOX
PIWIL3
PLA2G4E
PLAC8
PLCXD1
PLEKHG4B
PLEKHG7
PLGLB1
PLGLB2
PLLP
PLXDC1
PNPLA1
POC1B-GALNT4
POLQ
POM121L10P
POM121L1P
POM121L8P
POMC
POU2AF1
POU2F3
POU5F1
PPEF2
PPIAP30
PPP1R10
PPP1R11
PPP1R1C
PPP1R42
PPP2R3B
PPT2
PRAP1
PRDM7
PRH1-PRR4
PRND
PRR23A
PRR3
PRR9
PRRG4
PRSS3
PSMB8
PSMB9
PSORS1C1
PTAFR
PTCD1
PTGES3L
PURG
PWAR1
QRFPR
RAET1E
RAG2
RAMP2-AS1
RASGRP4
RASSF6
RBKS
RBM11
RBP7
RERGL
RFPL1S
RGL2
RGPD1
RHBG
RHOF
RIC3
RIIAD1
RIMS1
RIMS2
RING1
RIPPLY3
RNASEH2B-AS1
RNF144A-AS1
RNF157
RNF222
RNF43
RNF5
ROPN1L
ROPN1L-AS1
RPA4
RPL21
RPL21P28
RPL23AP32
RPL29P2
RPP21
RPS18
RPS2P32
RRM2
RSAD2
RTBDN
RUNDC3B
S100A5
SAA2
SACS-AS1
SCHIP1
SCN11A
SCN2B
SEMA3E
SEMA4D
SEPT14
SERF1A
SERF1B
SERPINA5
SFTPB
SGK3
SGSM1
SHANK2-AS1
SHBG
SHE
SHISA2
SHISA9
SHOX
SIGLEC10
SIGLEC11
SIGLEC14
SIGLEC8
SIK1
SIRPB2
SKA1
SKA3
SKIV2L
SKP1P2
SLA2
SLAMF6
SLC12A3
SLC14A2
SLC15A1
SLC16A14
SLC22A1
SLC22A9
SLC24A4
SLC25A21-AS1
SLC25A6
SLC30A8
SLC35F1
SLC36A2
SLC39A7
SLC44A4
SLC4A10
SLC52A1
SLC5A5
SLC6A13
SLC6A20
SLC8A1-AS1
SLC9A4
SLCO6A1
SLED1
SLFN12L
SLIT2-IT1
SMCR5
SNCB
SNX15
SNX20
SOX2-OT
SOX7
SPAG17
SPANXN3
SPATA12
SPATA21
SPATA22
SPATA4
SPC25
SPDYE7P
SPECC1L-ADORA2A
SPIB
SPN
SPP1
SPRY3
SRGAP2C
SRL
SSTR2
ST6GAL2
ST8SIA1
ST8SIA6-AS1
STAC2
STARD13-AS
STAU2-AS1
STK19
STOX1
STX19
SULT1C2
SULT2A1
SV2B
SVOP
SYCE1L
SYK
SYN2
SYNJ2-IT1
SYNPO2L
SYT13
TAC1
TAC3
TACR1
TACSTD2
TAGLN3
TAP1
TAS2R42
TAT
TCAM1P
TCF19
TCHH
TCP11
TCTEX1D1
TEC
TEKT2
TEKT3
TEX101
TEX12
TEX35
TFEC
TIGD4
TINCR
TLR10
TLR7
TM4SF4
TMC1
TMC5
TMEM105
TMEM108
TMEM125
TMEM156
TMEM176B
TMEM212
TMEM213
TMEM220-AS1
TMEM27
TMEM31
TMIGD2
TMPRSS11A
TMPRSS11B
TMPRSS3
TMSB15A
TNFAIP8L2-SCNM1
TNFRSF9
TNFSF14
TNFSF15
TNNC1
TNNI1
TNRC6C-AS1
TOMM20L
TRAPPC3L
TRIM34
TRIM39
TRIM58
TRIM60
TRIM72
TROAP
TRPM6
TRPM8
TSACC
TSHZ2
TSIX
U2AF1
UBE2C
UBE2Q2P2
UGT2A3
UGT2B7
UPK1B
UPK2
UPK3BL
USH2A
UTS2
VAC14-AS1
VAMP7
VARS
VENTX
VPS52
VSIG1
WBP2NL
WDR11-AS1
WDR46
WNT7B
WT1
WWTR1-AS1
XIST
XKR3
XKR5
XKR9
YIPF7
YTHDC1
ZBED1
ZBP1
ZBTB22
ZC3H12D
ZCCHC16
ZDHHC8P1
ZEB2-AS1
ZFP42
ZFP57
ZFR2
ZIM3
ZMYND12
ZNF114
ZNF26
ZNF311
ZNF321P
ZNF474
ZNF492
ZNF670-ZNF695
ZNF676
ZNF716
ZNF730
ZNF816-ZNF321P
ZNF84
ZNF90
ZNF99
ZNRD1
ZNRF3-AS1
ZP1
ZRANB2-AS2
A2ML1
AARD
ADD3-AS1
ADH1B
ALDH8A1
ASB9
ASGR1
ASRGL1
ASXL3
AUNIP
B3GALT4
BAGE
BCHE
BEX1
BIN3-IT1
BLID
C12orf71
C21orf62
C2orf73
C4orf17
C5orf60
C7orf69
C8orf86
C9orf47
CA8
CAPN14
CCDC13
CCDC173
CCDC85A
CCL27
CD74
CD96
CDC45
CDIPT-AS1
CHRM5
CNGA1
COL6A6
CTAGE1
CTSV
CYP27C1
CYTIP
DKK2
DNAJC27-AS1
DSC1
DUOXA1
ENDOU
ENTPD1-AS1
EPYC
ERBB4
F5
FAM131C
FAM133A
FAM19A1
FAM213A
FAM216B
FAM225A
FAM83H-AS1
FDPSP2
FLJ27354
FMO3
FRMD6-AS2
FYB
GALNT8
GOLGA6L6
GP5
HCG17
HCG4
HEPACAM2
HOXD8
HSP90AB4P
HSPB3
HYMAI
IGFBPL1
IGLL5
IL22RA2
INMT-FAM188B
IP6K3
IPCEF1
KCNA7
KCNB1
KCNE3
KEL
KLB
KLHL31
KRT33B
KRT34
KRT42P
LANCL3
LEAP2
LEKR1
LHFPL5
LINC00266-1
LINC00311
LINC00330
LINC00470
LINC00582
LINC00598
LINC00619
LINC00961
LOC100287728
LOC100335030
LOC100505984
LOC100506368
LOC101054525
LOC283683
LOC285889
LOC389831
LOC399815
LOC400548
LOC441454
LOC554223
LOC643201
LOC729609
LOC729987
LRAT
LTA
LY6G6D
MACC1
MAPT
MDH1B
METTL21C
MGC34796
MPO
MRVI1-AS1
MT1G
MT1H
MT1M
MTVR2
NDST3
NEFH
NPHP3-AS1
NPPB
NUDT9P1
OLAH
PAK6
PBX2
PCDH7
PCYT1B
PDE9A
PHF11
PITX2
PLAC8L1
PLIN5
PLP1
PRICKLE2-AS1
PROSER2-AS1
PRSS35
PTCHD1
PVRL3-AS1
RAD21-AS1
RBP4
RCSD1
REEP1
RGCC
RGS7BP
RPL21P44
RPRML
S100A7
SCN2A
SCN3A
SEC14L4
SEC24B-AS1
SERPINB7
SLAMF7
SLC28A2
SLC2A4
SLC39A2
SLC4A1
SLC7A14
SLPI
SMC1B
SMC5-AS1
SMCO3
SMIM17
SMN2
SNAP91
SRRM2-AS1
ST8SIA4
STK4-AS1
STYK1
SUGT1P3
SUMO4
TAL2
TDGF1P3
TEX29
TH
TMEM155
TMPRSS11BNL
TMSB4Y
TP63
TRIM63
TSNAX-DISC1
TSPAN8
VIP
VIPR2
ZG16
ZNF385D
ZNF560
AANAT
ACAD11
ADAM18
ADIPOQ-AS1
AICDA
ALOX12B
ANGPT2
ANKRD30B
AP1B1P1
APOBEC3D
APOBEC3H
APOBEC4
ARG1
ASB5
AURKB
AXDND1
BMP3
BRIP1
BTLA
C10orf111
C10orf90
C11orf88
C15orf48
C17orf47
C17orf77
C22orf15
C2orf15
C7orf61
C8orf44-SGK3
CACNA1C-AS4
CALCB
CASP5
CD163L1
CDC20
CDK15
CDKL2
CELF2-AS2
CFB
CFC1
CHGB
CHRNA1
CHRNA3
CIDEB
CLEC3A
CNBD2
CRYBA1
CXCR4
CXorf21
CYP19A1
CYP39A1
DDX11-AS1
DDX43
DLX1
DLX5
DNAH12
ECSCR
FABP5P3
FAM184A
FAM19A3
FAM218A
FAM230C
FAM71E1
FAM9C
FCN3
FGD5P1
FLJ21408
FSHR
GALNT6
GBX2
GLYATL2
GNG4
GPHA2
GPR22
GSG1
GSG2
HIST1H2AI
HIST1H3D
HOXA10
HRASLS2
HSD17B3
HSD52
ICAM4
IL20RA
IL31RA
IL3RA
KGFLP1
KIF4A
KIF6
KRT40
LDHC
LHFPL1
LHFPL4
LINC00269
LINC00271
LINC00310
LINC00337
LINC00547
LINC00865
LINC00934
LOC100190940
LOC100287632
LOC100289361
LOC100506136
LOC100506895
LOC101409256
LOC101559451
LOC152225
LOC338963
LOC389641
LOC400655
LOC440173
LOC646268
LOC653653
LOC653712
MAB21L3
MALL
MILR1
MLK7-AS1
MORN3
MPP4
MRS2P2
MT3
MUC12
MX2
MYCBP
MYL3
NDC80
NKPD1
NPY6R
OR10A4
OSGEPL1-AS1
PDE3B
PDE6B
PDGFB
PDZD9
PIH1D3
PLAC1
PSTPIP1
PTPRG-AS1
PVALB
RARB
RNF144A
RPL34-AS1
RPS14P3
RSPH4A
RSPO3
SAA1
SCIMP
SFMBT2
SLC13A5
SLC26A4-AS1
SLC5A12
SLC6A12
SLC6A14
SLITRK2
SMIM22
SPANXA2-OT1
SPATA13-AS1
SPINK2
STAG3L3
STAR
STON2
SULT1E1
TAP2
TEX14
THRSP
THSD7A
TIPARP-AS1
TK1
TMEM236
TMEM45B
TMEM71
TNIP3
TOB1-AS1
TPTE2P6
TSPAN7
UBAC2-AS1
VAMP8
VASH2
WFDC1
WNT10B
WSCD2
XDH
YTHDF3-AS1
ZNF833P
ZPLD1

## Sheet: Table-S5
Genes Highly Expressed in 3'-DGE but not Conventional
Gene Name
A2ML1
ACBD7
ACSL6
AGMAT
AGPAT1
ATCAY
ATF6B
BAG6
BRD2
BRIP1
C21orf62
CCHCR1
CCL5
CD163L1
CD96
CDH23
CFB
CLSPN
COMMD6
CSNK2B
CSTF3-AS1
CYP27C1
DAXX
DNAJC27-AS1
DPYSL5
DSG2
EMX2OS
ENTPD1-AS1
ERBB3
EXPH5
F5
FAM83H-AS1
FDPSP2
FLJ12825
FLJ31104
FLOT1
FZD3
GLUD1P7
GNG4
GNL1
GPR82
GSG1
GTF2H5
HCG18
HES2
HIF3A
HIST1H1E
HIST1H4E
HLA-F
HLA-F-AS1
HPSE
HRH4
HSP90AB4P
HSPA1B
HUNK
HYDIN2
HYMAI
IKZF3
IL18
KCNA7
KCNN3
KCNQ1OT1
KGFLP2
KLB
KLHL31
LILRB3
LINC00330
LINC00470
LINC00598
LINC00643
LINC00887
LOC100129931
LOC100190986
LOC100506551
LOC101409256
LOC284950
LOC389831
LOC400548
LOC440300
LOC440600
LOC727896
LPL
MAB21L3
MACC1
MALAT1
MAP3K9
MARVELD3
MGAT4A
MICA
MICB
MOB3B
MOB4
MORC2-AS1
MRO
MYLK3
NLRC3
NR6A1
NWD1
OCLN
OLAH
P2RX5-TAX1BP3
PBX2
PCYT1B
PEX5L
PHF11
PNPLA1
POM121L10P
POU5F1
PPP1R18
PRICKLE2-AS3
PSMB8
PTCD1
PTPRG-AS1
RANGRF
RASGRP4
RFPL1S
RHOF
RNF125
RNF138P1
RNF157
RPL36A
RPS10
RPS23
RRM2
RXRB
SAMD5
SCIMP
SEC14L4
SEMA3E
SERF2
SFMBT2
SGSM1
SKA1
SLC14A2
SLC24A4
SLC26A4
SLC28A2
SLC2A4
SLC4A8
SLC7A14
SLPI
SPP1
SRSF10
ST8SIA1
ST8SIA4
STAR
STAU2-AS1
STON2
SUGT1P3
TAP2
TAPBP
TCF19
TEKT3
TMEM236
TRIM26
TRIM27
TUBB
UQCRB
VARS2
VIPR2
WDR17
WWC1
XKR9
ZNF793
ZNRD1

## Sheet: Table-S6
Genes Highly Expressed in Conventional but not 3'-DGE
Gene Name
ABCA2
ACADS
ADAM33
ADAMTSL4
AGRN
ANAPC2
AP2A1
ATAD3B
ATRIP
BTBD19
BTBD2
CACNB1
CCDC71
CDYL2
CLDN15
CLSTN3
CYGB
DYRK1B
EDIL3
EP400NL
EPHX1
ERN1
FAM21A
FASN
FBF1
FITM2
FKBP8
FOXO4
FUZ
GGT7
GIT1
HDAC10
HEXDC
HIP1R
HIST3H2A
HSPG2
IL10RB-AS1
IL17RC
INO80E
IPPK
IQSEC2
KAT5
KBTBD4
KLHDC4
KLHL36
LENG8
LOC645513
LRCH4
LTBP4
MID1IP1
MMP14
MMP28
MTSS1L
MVB12B
NEURL4
NSMF
NSUN5P1
NXPH4
PACSIN3
PANX2
PARP10
PCDHGA4
PCDHGA6
PLBD2
PRKAR1B
RAB3IL1
RASL10B
RNF152
RNF215
RPPH1
RPS6KB2
RPSA
RPTOR
RSC1A1
SAMD1
SBF1
SCAF1
SH3BP5
SIPA1
SLC35E2B
SMPD4
SNRPD3
SREBF2
SRSF9
SSH3
ST3GAL3
TBC1D17
TBX20
TELO2
TGFB1
TMED8
TRAF7
ZC3HAV1L
ZDHHC1
ZIK1
ZNF513
ZNF687
ZNF707

## Sheet: Table-S7
Overview of processes in the GO Biological Process ontology for which genes present in either only the UCSC or Broad reference lists have an increased power to identify the process.
Biological process name	GO Identifier
UCSC (conventional) Reference-specific processes
histone H4-K8 acetylation	GO:0043982
snRNA transcription	GO:0009301
histone H4-K5 acetylation	GO:0043981
histone H4-K12 acetylation	GO:0043983
translesion synthesis	GO:0019985
protein localization to cilium	GO:0061512
regulation of mitochondrial translation	GO:0070129
regulation of mitochondrial fission	GO:0090140
positive regulation of mitochondrial fission	GO:0090141
mRNA modification	GO:0016556
positive regulation of transcription from RNA polymerase III promoter	GO:0045945
regulation of protein targeting to membrane	GO:0090313
positive regulation of protein targeting to membrane	GO:0090314
transcription from mitochondrial promoter	GO:0006390
chemokine-mediated signaling pathway	GO:0070098
3'-DGE reference-specific processes
neuropeptide signaling pathway	GO:0007218
phospholipid dephosphorylation	GO:0046839

## Sheet: Table-S8
Genes more readily aligned to mRNA RefSeq annotation
Gene Name
ACTA2
AFG3L2
BUD31
CKS1B
EEF1A1
EEF1B2
EEF1G
EIF3E
EIF4B
FABP5
FAP
FDPS
GAS5
HMGB1
HMGN2
MRPS18C
PET100
PLP2
PPIB
PSMB7
PSMC1
PSME2
PTMA
RANGRF
RPL10
RPL12
RPL17
RPL18A
RPL22
RPL23A
RPL24
RPL26
RPL27A
RPL3
RPL31
RPL34
RPL36A
RPL38
RPL39
RPL41
RPL5
RPL6
RPL7
RPL7A
RPL9
RPS10
RPS12
RPS15
RPS16
RPS2
RPS25
RPS26
RPS27
RPS27A
RPS28
RPS3A
RPS7
SH3BGR
SNHG5
SNRPG
TATDN1
TECR
TERF1
TMA7
TTI2
UPF3A
WAC-AS1

## Sheet: Table-S9
Genes more readily aligned to UCSC hg19 annotation
Gene Name
AKR1C1
ATL3
BICC1
BLZF1
CBWD1
DSE
FKBP9
FOXO3
FRG1
IFITM1
KCNN3
LINC00152
LOC645166
MLXIP
MOB1A
NEAT1
PCNP
RAB6A
RBCK1
RPE
RPL23AP82
RPL39L
RPLP0P2
SBDSP1
SLC25A37
TRIM16L
TUBA1A
TVP23B
TVP23C
TYW1
UGCG
ZBTB20
